# Supplementary material for: Discovery of an ancient MHC category with both class I and class II features
Source: Proc Natl Acad Sci U S A. 2021 Dec 13;118(51):e2108104118. doi: 10.1073/pnas.2108104118 (PMC8713811; doi:10.1073/pnas.2108104118)
Supplement: Supplementary File [file pnas.2108104118.sd01.xlsx]

## Sheet: Sequence Data
Dataset S1
										1	0									2	0									3	0									4	0
											.										.										.										.
WA a1	banded houndshark WA DS5 n1 01	E	F	E	S	V	S	E	K	-	L	Y	Y	S	Y	-	T	-	-	-	-	P	D	-	S	K	R	N	I	D	I	F	S	I	D	S	I	P	F	M	V	Y	D	Y	G	-	-	E	K
	banded houndshark WA DS5 n4 01	E	Y	K	S	V	S	E	R	-	L	Y	Y	S	H	-	T	-	-	-	-	E	D	-	E	E	T	N	G	H	I	F	T	A	N	A	F	P	F	L	Y	Y	D	N	K	-	-	K	L
	cloudy catshark WA DS5L 82K	Y	V	E	S	I	S	A	R	-	I	Y	Y	R	S	-	A	-	-	-	-	P	D	-	S	T	R	N	I	Y	V	F	T	I	N	Y	I	P	F	L	L	Y	D	F	E	-	-	T	Q
	cloudy catshark WA DS5L 159K	D	V	E	S	I	S	I	Y	-	Q	Y	Y	G	Y	-	T	-	-	-	-	P	D	-	S	E	N	S	L	S	S	F	A	I	N	A	F	P	F	M	F	M	H	H	G	-	-	L	K
	great white shark WA DS5L	E	V	E	S	V	S	A	R	-	L	Y	Y	S	Y	-	T	-	-	-	-	P	D	-	S	K	R	N	V	D	I	F	N	I	N	S	I	P	F	L	F	Y	D	Y	G	-	-	A	Q
	whale shark WA DS5 like	-	V	S	A	V	T	E	S	-	V	Y	Y	V	H	-	T	-	-	-	-	A	H	-	S	E	N	I	L	D	I	F	S	I	N	Y	V	P	F	L	F	Y	N	Y	G	-	-	A	Q
	zebra bullhead shark WA DS5L	E	F	E	S	V	S	A	R	-	L	Y	Y	S	N	-	T	-	-	-	-	L	D	-	L	E	R	N	I	D	I	F	N	I	N	S	I	P	F	L	F	Y	D	Y	G	-	-	A	L
	spiny dogfish DS5 like	E	F	K	T	I	S	E	R	-	L	Y	Y	S	Y	-	S	-	-	-	-	S	D	-	S	E	T	N	G	H	I	F	D	I	N	A	S	P	F	L	F	Y	D	Y	K	-	-	M	H
	little skate DS5 like	-	I	E	T	V	S	E	H	-	F	V	Y	G	R	-	S	T	-	-	-	S	G	-	L	E	K	T	L	D	I	L	S	V	N	S	V	P	F	L	A	Y	D	H	E	-	-	A	R
	banded houndshark WA DS10 01	D	T	W	R	V	L	V	A	-	C	Y	I	T	D	-	D	-	-	-	-	P	N	-	P	L	E	M	M	C	E	V	T	A	D	S	R	I	F	I	Y	Y	D	T	S	-	-	-	-
	blue shark WA DS10 like	D	T	W	R	V	V	V	T	-	C	Y	V	T	D	-	N	-	-	-	-	P	S	-	P	T	E	M	M	C	E	L	T	A	D	G	R	V	L	I	Y	Y	D	T	S	-	-	-	-
	cloudy catshark WA DS10L 159K	D	P	W	R	V	L	V	A	-	C	F	V	T	D	-	N	-	-	-	-	P	S	-	L	Q	P	L	M	C	E	V	T	V	D	D	R	M	F	I	Y	Y	D	S	T	-	-	L	P
	great white shark WA DS10L	D	R	W	K	V	S	V	A	-	C	F	V	T	D	-	N	-	-	-	-	P	S	-	L	L	E	M	A	C	E	L	T	T	N	D	R	I	L	L	Y	Y	D	S	T	-	-	T	P
	whale shark WA DS10 like	-	R	W	N	M	Q	F	G	-	C	F	A	A	D	-	D	-	-	-	-	P	R	-	F	P	E	L	V	C	E	L	Q	V	E	G	R	P	F	I	Y	Y	D	S	S	-	-	L	P
	zebra bullhead shark WA DS10L	E	K	G	K	V	Q	L	A	-	C	F	V	T	D	-	D	-	-	-	-	P	S	-	L	M	D	L	A	C	E	L	K	T	E	D	R	I	F	I	Y	Y	D	T	T	-	-	L	S
	little skate WA DS10 like	-	K	T	T	L	A	L	T	-	F	F	A	T	D	-	D	-	-	-	-	P	S	-	L	P	D	G	V	L	E	A	K	A	D	G	R	S	L	G	Y	Y	D	T	T	-	-	L	S
	blue shark WA Nds3L 01	G	E	S	R	V	Y	G	T	-	T	Y	S	T	S	-	A	-	-	-	-	-	-	-	E	Q	T	S	V	F	T	F	A	T	S	D	M	T	F	A	Y	Y	N	S	S	-	-	S	P
	great white shark WA Nds3L	A	E	Q	R	V	R	G	M	-	I	F	S	V	S	-	D	-	-	-	-	-	-	-	S	R	T	S	I	V	T	S	T	T	D	D	M	T	L	A	Y	H	N	S	T	-	-	E	S
	Japanese grenadier anchovy WA 01	D	Y	E	V	V	S	I	L	-	S	Y	T	R	Y	-	T	S	-	-	-	R	D	-	P	M	E	Q	G	V	V	V	L	V	N	E	A	V	F	A	Y	F	N	S	T	-	-	Q	K
	Atlantic herring WA 01	D	Y	E	A	V	S	I	I	-	A	Y	T	R	L	-	T	S	-	-	-	R	D	-	S	V	E	Q	G	V	L	V	L	V	N	E	A	V	F	A	Y	F	N	S	T	-	-	Q	K
	sardine WA 01	D	Y	E	A	V	N	I	L	-	A	Y	T	R	L	-	T	S	-	-	-	R	D	-	S	M	E	Q	G	V	L	V	L	V	N	E	A	V	F	A	Y	F	N	A	T	-	-	E	K
	allis shad WA 01	D	Y	E	A	V	S	I	L	-	A	Y	T	R	L	-	T	S	-	-	-	R	D	-	S	V	E	Q	G	V	L	V	L	V	N	E	A	V	F	A	Y	F	N	A	T	-	-	E	K
	Hilsa ilisha WA 01	D	Y	E	T	A	S	I	L	-	V	Y	T	R	L	-	T	N	-	-	-	K	D	-	S	V	E	Q	G	V	L	V	L	V	N	D	A	V	F	A	Y	F	N	S	S	-	-	Q	E
	white sucker WA 01	D	Y	H	T	V	N	V	L	-	A	Y	T	R	M	-	T	G	-	-	-	N	G	-	S	M	D	Q	A	V	V	V	L	V	N	E	T	V	F	A	Y	F	D	Q	A	-	-	K	N
	common carp WA A1	D	Y	Q	T	A	N	I	L	-	V	Y	T	R	M	-	M	E	-	-	-	S	G	-	S	I	D	Q	A	V	V	V	L	V	N	E	A	T	F	A	Y	F	D	Q	A	-	-	K	K
	Chinese cavefish Sr WA A1 01	D	Y	Q	T	A	N	I	L	-	A	Y	T	R	T	-	M	E	-	-	-	N	G	-	S	I	D	Q	A	L	V	V	L	V	N	E	A	T	F	A	Y	F	D	Q	A	-	-	K	N
	common carp WA A2 01	D	Y	Q	T	V	N	V	L	-	A	Y	T	R	M	-	M	E	-	-	-	N	G	-	S	I	D	Q	A	V	V	V	L	V	N	E	A	T	F	A	Y	F	D	Q	A	-	-	K	N
	Chinese cavefish Sr WA A2 01	D	Y	Q	T	V	N	V	L	-	A	Y	T	R	M	-	M	E	-	-	-	N	G	-	S	I	D	Q	A	V	V	V	L	V	N	E	A	T	F	A	Y	F	D	Q	A	-	-	K	N
	goldfish WA 01	E	Y	Q	T	V	N	V	L	-	A	Y	T	R	M	-	M	E	-	-	-	N	G	-	T	I	D	Q	A	V	V	V	L	V	N	E	A	T	F	A	Y	F	D	Q	P	-	-	K	N
	catla WA 01	D	Y	Q	T	V	N	V	L	-	A	Y	T	R	M	-	M	E	-	-	-	N	G	-	S	I	D	Q	A	V	V	V	L	V	N	E	A	T	F	A	Y	F	D	Q	A	-	-	N	K
	tench WA 01	D	Y	Q	T	V	N	V	L	-	A	Y	T	R	M	-	R	E	-	-	-	N	G	-	S	I	D	Q	A	V	V	V	L	V	N	E	A	T	F	A	Y	F	D	Q	E	-	-	K	K
	grass carp WA 01	D	Y	Y	T	V	N	V	L	-	A	Y	T	R	M	-	M	G	-	-	-	N	G	-	S	M	D	Q	T	V	V	V	L	V	N	D	S	I	F	A	Y	F	D	Q	E	-	-	N	K
	fathead minnow WA 01	D	Y	H	T	V	N	V	L	-	A	Y	T	R	M	-	M	G	-	-	-	N	G	-	S	M	D	Q	A	V	V	V	L	V	N	D	S	I	F	A	Y	F	D	Q	E	-	-	N	K
	roach minnow WA	E	Y	H	T	V	N	V	L	-	A	Y	T	R	M	-	M	G	-	-	-	N	G	-	S	M	D	Q	A	V	V	V	L	V	N	D	S	V	F	A	Y	F	D	Q	E	-	-	N	K
	Amur ide WA	D	Y	H	T	V	N	V	L	-	A	Y	T	R	M	-	M	G	-	-	-	N	G	-	S	M	D	Q	A	V	V	V	L	V	N	D	S	V	F	A	Y	F	D	Q	E	-	-	N	K
	zebrafish WA 01	D	Y	H	T	V	N	I	L	-	A	Y	T	R	V	-	M	G	-	-	-	N	G	-	S	I	D	Q	T	V	V	V	L	V	N	D	A	I	F	A	H	F	D	K	A	-	-	N	N
	brown ghost knifefish WA 01	D	Y	Q	M	V	N	V	L	-	A	Y	T	R	M	-	R	S	-	-	-	N	G	-	S	V	D	Q	G	V	V	V	L	V	N	D	A	I	F	A	Y	F	D	Q	K	-	-	I	K
	black ghost WA 01	D	Y	Q	M	V	N	V	L	-	A	Y	T	R	M	-	R	S	-	-	-	N	G	-	S	V	D	Q	G	V	V	V	L	V	N	D	A	I	F	A	Y	F	D	Q	K	-	-	N	K
	duckbill knifefish WA 01	D	Y	Q	M	V	N	V	L	-	A	Y	T	R	M	-	R	S	-	-	-	N	G	-	S	V	D	Q	G	V	V	V	L	V	N	D	A	I	F	A	Y	F	D	Q	K	-	-	N	K
	glass knifefish WA	-	Y	Q	T	V	N	I	L	-	A	Y	T	R	M	-	R	S	-	-	-	N	G	-	S	V	D	Q	G	V	V	V	L	V	N	D	A	S	F	A	Y	F	D	Q	T	-	-	N	K
	Mexican tetra WA 01	D	Y	Q	T	V	N	I	Q	-	A	Y	T	R	I	-	R	S	-	-	-	N	G	-	S	V	D	Q	G	V	V	V	L	V	N	D	A	I	F	A	Y	F	D	S	G	-	-	N	K
	tambaqui WA 01	D	Y	Q	T	V	N	I	Q	-	A	Y	T	R	M	-	K	G	-	-	-	N	G	-	S	V	D	Q	A	V	V	V	L	V	N	D	A	T	F	A	Y	F	D	K	A	-	-	K	K
	African coelacanth WA 1 01	D	G	D	F	F	G	M	H	-	V	L	T	A	D	-	M	D	-	-	-	S	V	-	S	F	G	V	A	V	V	V	S	Y	N	D	E	S	I	A	H	W	D	Q	E	-	-	K	E
	South American lungfish WA 1 01	D	T	F	F	F	D	A	Y	-	L	F	S	S	D	-	N	D	-	-	-	V	S	-	K	N	N	F	Q	L	S	V	S	V	N	G	L	E	L	M	Q	W	D	V	T	-	-	N	Q
	Australian lungfish WA 1	D	G	Y	V	F	D	V	Y	-	F	I	T	A	D	-	N	N	-	-	-	S	N	-	A	P	V	I	H	S	S	V	A	V	N	G	I	E	I	I	R	W	D	E	K	-	-	K	Q
	West African lungfish WA 2 01	R	F	R	K	L	E	V	L	-	P	F	T	T	L	-	D	M	-	-	-	K	T	-	I	Q	M	Q	S	L	A	I	L	V	N	D	V	P	I	G	L	F	D	Q	H	-	-	E	N
	Chinese salamander WA 01	G	I	K	D	L	F	L	E	-	A	F	T	S	T	-	G	S	-	-	-	P	G	-	A	S	N	L	T	V	A	L	L	A	D	T	V	V	A	A	Y	Y	S	G	T	-	-	N	G
	Hokkaido salamander WA 01	G	I	K	D	L	F	L	E	-	A	F	T	S	T	-	G	S	-	-	-	P	G	-	A	S	N	L	T	V	A	L	L	A	D	T	V	V	A	A	Y	Y	S	G	T	-	-	N	G
	tiger salamander WA 01	G	S	K	N	I	Q	L	A	-	A	F	T	S	T	-	D	S	-	-	-	P	A	-	A	S	N	L	T	L	A	L	L	A	D	T	V	V	A	A	Y	Y	D	G	S	-	-	T	D
	tiger salamander WA 02	G	S	K	N	I	Q	L	A	-	A	F	T	S	T	-	D	S	-	-	-	P	A	-	A	S	N	L	T	L	D	L	L	A	D	T	V	V	A	A	Y	Y	D	G	R	-	-	T	N
	axolotl WA	G	S	K	N	I	Q	L	A	-	A	F	T	S	T	-	D	S	-	-	-	P	A	-	A	S	N	L	A	L	A	L	L	A	D	T	V	V	A	A	Y	Y	D	G	S	-	-	T	D
I a1	banded houndshark class1 a1	G	S	H	S	L	R	Y	F	-	H	T	S	M	T	-	P	I	-	-	-	S	G	-	L	P	E	F	V	I	V	G	Y	V	D	E	L	E	F	V	H	Y	D	S	D	-	-	M	K
	nurse shark class1 a1	G	S	H	S	L	R	Y	F	-	F	T	W	S	T	-	A	G	-	-	-	S	G	-	I	P	E	F	V	A	V	G	Y	V	D	D	Q	Q	F	V	Q	Y	D	S	D	-	-	R	K
	spiny dogfish class1 a1	G	T	H	S	L	R	Y	F	-	Y	N	S	M	T	-	P	I	-	-	-	P	G	-	V	P	E	F	V	A	V	G	Y	V	D	D	A	L	F	V	H	Y	D	S	D	-	-	R	K
	clearnose skate class1 a1	G	S	H	S	L	R	Y	F	-	Y	T	A	V	T	-	P	G	-	-	-	S	G	-	V	P	E	F	T	A	V	G	Y	V	D	E	E	Q	I	V	Y	Y	D	S	D	-	-	R	G
	elephant shark class1 a1	G	S	H	S	L	R	Y	F	-	Y	T	A	V	H	-	G	A	-	-	-	P	G	-	V	P	E	F	S	I	V	G	Y	V	D	D	Q	Q	F	V	R	Y	Q	S	N	S	E	S	R
	Atlantic salmon class1 UBA 0101 a1	V	T	H	A	L	K	Y	F	-	Y	T	A	S	S	-	E	V	-	-	-	P	N	-	F	P	E	F	V	V	V	G	V	V	D	G	V	Q	M	V	H	Y	D	S	N	-	-	S	Q
	Atlantic salmon class1 UBA 0301 a1	A	T	H	S	L	R	Y	V	-	Y	T	A	T	S	-	G	I	-	-	-	P	D	-	F	P	E	F	V	T	V	G	L	V	N	G	E	P	I	S	Y	Y	D	S	I	-	-	I	R
	common carp class1 a1	A	T	H	T	L	Q	Y	F	-	Y	T	A	T	S	-	G	I	-	-	-	E	N	-	F	P	E	F	M	T	A	G	V	V	D	G	Q	Q	I	D	Y	Y	D	S	I	-	-	I	R
	African coelacanth class1 a1	G	S	H	S	L	R	Y	F	-	Y	T	G	T	S	-	G	L	-	-	-	P	D	-	F	P	E	F	V	I	V	G	Y	V	D	E	A	Q	I	M	K	Y	D	S	K	-	-	S	G
	Chinese giant salamander class1 a1	C	S	H	S	L	R	Y	C	-	H	S	S	L	S	A	P	H	-	-	-	P	V	-	L	P	Q	F	F	A	V	G	F	V	D	D	A	P	M	D	S	Y	S	S	E	-	-	T	Q
	African clawed frog class1 a1	G	S	H	S	L	R	Y	Y	-	Y	T	A	V	S	D	R	A	-	-	-	F	G	-	L	P	E	F	S	T	V	G	Y	V	D	D	T	Q	I	E	R	Y	S	S	D	-	-	T	G
	tuatara class1 a1	S	P	H	S	L	R	Y	F	-	Y	T	G	V	S	G	L	D	-	P	G	A	G	-	L	P	E	F	M	A	V	G	Y	V	D	E	Q	Q	L	D	W	F	D	S	E	-	-	R	R
	common iguana class1 a1	S	S	H	S	L	H	Y	F	-	T	T	A	V	S	E	P	G	-	-	-	Q	E	-	V	P	Q	F	F	S	V	G	Y	V	D	D	Q	Q	F	V	S	Y	D	T	N	-	-	T	R
	chicken class1 a1	E	L	H	T	L	R	Y	I	-	Q	T	A	M	T	D	P	G	-	-	-	P	G	-	Q	P	W	F	V	T	V	G	Y	V	D	G	E	L	F	V	H	Y	N	S	T	-	-	A	R
	gray short tailed opossum class1 a1	G	S	H	S	M	R	Y	F	-	H	T	A	M	S	R	P	E	-	-	-	L	G	-	D	S	Q	F	I	T	V	G	Y	V	D	D	Q	Q	F	V	R	F	D	S	S	S	E	S	Q
	house mouse class1 H2 K1 a1	G	P	H	S	L	R	Y	F	-	V	T	A	V	S	R	P	G	-	-	-	L	G	-	E	P	R	Y	M	E	V	G	Y	V	D	D	T	E	F	V	R	F	D	S	D	A	E	N	P
	human HLA A a1	G	S	H	S	M	R	Y	F	-	F	T	S	V	S	R	P	G	-	-	-	R	G	-	E	P	R	F	I	A	V	G	Y	V	D	D	T	Q	F	V	R	F	D	S	D	A	A	S	Q
I nc a1	human class1 HLA E a1	G	S	H	S	L	K	Y	F	-	H	T	S	V	S	R	P	G	-	-	-	R	G	-	E	P	R	F	I	S	V	G	Y	V	D	D	T	Q	F	V	R	F	D	N	D	A	A	S	P
	human class1 HLA F a1	G	S	H	S	L	R	Y	F	-	S	T	A	V	S	R	P	G	-	-	-	R	G	-	E	P	R	Y	I	A	V	E	Y	V	D	D	T	Q	F	L	R	F	D	S	D	A	A	I	P
	human class1 HLA G a1	G	S	H	S	M	R	Y	F	-	S	A	A	V	S	R	P	G	-	-	-	R	G	-	E	P	R	F	I	A	M	G	Y	V	D	D	T	Q	F	V	R	F	D	S	D	S	A	C	P
	spiny dogfish class1 nc a1	G	A	H	S	L	S	V	L	-	H	T	E	L	A	-	Q	C	-	-	-	A	D	-	F	P	E	F	H	A	V	V	M	L	D	D	T	V	I	M	N	Y	N	S	D	-	-	T	S
	rainbow trout class1 nc a1	A	P	H	S	L	H	R	H	-	C	I	A	T	Q	-	G	T	-	-	-	-	L	-	Y	P	K	N	I	Q	L	V	M	I	D	D	V	I	V	Y	Y	Y	N	S	S	-	-	A	E
	zebrafish class1 nc ZE a1	E	K	H	S	L	Y	Y	I	-	Y	T	A	L	S	-	R	P	V	N	L	P	G	-	I	H	E	F	T	A	M	G	L	L	D	D	R	Q	I	D	Y	Y	N	S	Q	-	-	E	Q
	marbled lungfish class1 nc ZE a1	S	F	H	S	L	R	Y	T	-	Y	S	A	Y	A	-	S	N	-	-	-	D	K	-	L	V	E	F	V	A	Q	G	L	L	D	D	V	Q	I	D	Y	Y	D	N	H	-	-	I	R
	African coelacanth class1 nc UB 01 a1	-	G	H	I	W	K	E	Y	-	I	T	F	T	K	-	E	T	-	-	-	D	G	-	H	L	K	I	M	A	V	D	M	V	D	D	V	Q	T	A	Y	Y	D	D	M	-	-	I	S
	axolotl class1 nc a1	G	S	H	S	F	R	G	F	-	Y	S	S	L	S	E	E	V	-	-	-	P	G	-	V	P	R	F	S	A	V	G	F	V	D	D	V	P	I	E	G	Y	S	S	D	-	-	T	R
	African clawed frog class1 nc a1	R	S	H	T	L	H	F	H	-	I	T	L	A	S	A	P	I	-	-	-	P	G	-	L	S	Q	Y	A	I	I	V	Y	M	D	G	V	Q	Y	G	R	Y	N	S	D	-	-	I	R
	chicken class1 nc YF5 a1	G	S	H	S	L	R	Y	F	-	L	T	G	M	T	D	P	G	-	-	-	P	G	-	M	P	R	F	V	I	V	G	Y	V	D	D	K	I	F	G	I	Y	D	S	K	-	-	S	R
	gray short tailed opossum class1 MR1 a1	R	T	H	S	L	R	Y	F	-	R	L	G	L	S	D	S	N	-	-	-	Q	G	-	M	P	E	F	I	S	V	G	Y	V	D	S	H	P	I	T	S	Y	D	S	N	-	-	G	R
	human class1 MR1 a1	R	T	H	S	L	R	Y	F	-	R	L	G	V	S	D	P	I	-	-	-	H	G	-	V	P	E	F	I	S	V	G	Y	V	D	S	H	P	I	T	T	Y	D	S	V	-	-	T	R
	human class1 HFE a1	R	S	H	S	L	H	Y	L	-	F	M	G	A	S	E	Q	D	-	-	-	L	G	-	L	S	L	F	E	A	L	G	Y	V	D	D	Q	L	F	V	F	Y	D	H	E	-	-	S	R
	human class1 ZAG a1	G	R	Y	S	L	T	Y	I	-	Y	T	G	L	S	K	H	V	-	-	-	E	D	-	V	P	A	F	Q	A	L	G	S	L	N	D	L	Q	F	F	R	Y	N	S	K	-	-	D	R
	human class1 MICA a1	E	P	H	S	L	R	Y	N	-	L	T	V	L	S	W	D	G	-	-	-	S	V	-	Q	S	G	F	L	T	E	V	H	L	D	G	Q	P	F	L	R	C	D	R	Q	-	-	K	C
	common brushtail possum class1 FcRn a1	E	A	P	S	L	F	Y	Q	-	L	T	A	V	S	V	A	P	-	-	-	K	G	-	T	P	R	F	W	A	S	G	W	L	G	P	Q	L	F	L	T	Y	S	S	G	-	-	-	G
	human class1 FcRn a1	S	H	L	S	L	L	Y	H	-	L	T	A	V	S	S	P	A	-	-	-	P	G	-	T	P	A	F	W	V	S	G	W	L	G	P	Q	Q	Y	L	S	Y	N	S	L	-	-	R	G
	chicken class1 CD1 2 a1	E	S	Q	F	F	Q	L	F	-	Y	T	L	L	L	-	G	N	-	-	-	V	S	-	S	T	E	L	T	G	M	A	L	L	A	D	V	P	I	M	V	L	D	P	H	-	-	T	W
	northern brown bandicoot class1 CD1 a1	E	P	L	T	F	Q	C	R	-	L	I	S	N	F	-	F	S	-	-	-	P	S	-	W	T	E	N	L	G	S	G	W	L	G	D	V	E	T	H	K	W	D	M	E	-	-	A	G
	human class1 CD1A a1	E	P	L	S	F	H	V	T	-	W	I	A	S	F	-	Y	N	-	-	-	H	S	-	W	K	Q	N	L	V	S	G	W	L	S	D	L	Q	T	H	T	W	D	S	N	-	-	S	S
	human class1 CD1D a1	R	L	F	P	L	R	C	L	-	Q	I	S	S	F	-	A	N	-	-	-	S	S	-	W	T	R	T	D	G	L	A	W	L	G	E	L	Q	T	H	S	W	S	N	D	-	-	S	D
IIA a1	nurse shark class2A	Y	L	Y	D	F	T	Q	V	-	Y	F	V	Q	Q	-	R	S	-	-	-	-	-	-	-	P	E	K	H	F	D	V	M	E	D	G	D	E	I	F	Y	M	D	F	N	-	-	L	K
	elephant shark class2A	Y	V	H	D	G	S	M	V	-	S	L	C	Q	D	-	E	A	-	-	-	-	-	-	-	P	D	K	Q	F	D	I	E	M	D	W	D	E	V	L	Y	M	D	F	E	-	-	Q	K
	Atlantic salmon class2A	V	L	H	I	D	L	V	I	-	T	G	C	S	D	-	S	-	-	-	-	-	-	-	-	-	D	G	L	D	M	Y	G	L	D	G	E	E	M	W	Y	A	D	F	N	-	-	K	Q
	zebrafish class2A	V	V	H	E	D	F	A	I	-	R	G	C	S	D	-	T	-	-	-	-	-	-	-	-	-	E	K	E	D	T	Y	G	M	D	E	E	E	L	W	H	A	D	F	N	-	-	Q	K
	African coelacanth class2A	S	E	H	T	L	F	Q	I	-	D	F	C	Q	T	-	G	H	-	-	-	-	-	-	-	P	N	G	D	Y	N	F	L	F	D	E	D	E	A	F	S	V	D	L	E	-	-	E	K
	Chinese giant salamander class2A	F	D	H	V	E	S	Q	A	-	I	F	V	Q	T	-	Q	K	-	-	-	-	-	-	-	P	T	G	E	Y	I	F	E	Y	D	K	D	E	L	F	H	V	D	A	D	-	-	M	K
	African clawed frog class2A	V	D	Y	F	D	Y	G	A	-	M	F	Y	Q	S	-	Y	G	-	-	-	-	-	-	-	P	S	G	E	Y	L	F	D	Y	E	G	N	E	M	F	H	V	D	L	E	-	-	S	K
	chicken class2A	K	P	H	V	L	L	Q	A	-	E	F	Y	Q	R	-	S	E	-	-	G	P	D	-	K	A	W	A	Q	F	G	F	H	F	D	A	D	E	L	F	H	V	E	L	D	-	-	A	A
	gray short tailed opossum class2A	E	N	H	V	I	I	Q	A	-	E	F	A	Q	T	-	S	N	-	-	-	-	-	-	-	P	E	G	E	F	M	F	D	F	D	G	D	E	I	F	H	V	D	M	D	-	-	K	R
	house mouse class2A H2 Aa	A	D	H	V	G	T	Y	G	I	S	V	Y	Q	S	-	P	G	-	-	-	-	-	-	D	I	-	G	Q	Y	T	F	E	F	D	G	D	E	L	F	Y	V	D	L	D	-	-	K	K
	HLA DPA1	A	D	H	V	S	T	Y	A	-	A	F	V	Q	T	-	H	R	-	-	-	-	-	-	-	P	T	G	E	F	M	F	E	F	D	E	D	E	M	F	Y	V	D	L	D	-	-	K	K
	HLA DQA1	A	D	H	V	A	S	C	G	V	N	L	Y	Q	F	-	Y	G	-	-	-	-	-	-	-	P	S	G	Q	Y	T	H	E	F	D	G	D	E	Q	F	Y	V	D	L	E	-	-	R	K
	HLA DRA1	E	E	H	V	I	I	Q	A	-	E	F	Y	L	N	-	P	D	-	-	-	-	-	-	-	Q	S	G	E	F	M	F	D	F	D	G	D	E	I	F	H	V	D	M	A	-	-	K	K
DOA a1	house mouse class2A nc H2 Oa	A	D	H	M	G	S	Y	G	P	A	F	Y	Q	S	-	Y	D	-	-	-	-	-	-	-	A	S	G	Q	F	T	H	E	F	D	G	E	Q	I	F	S	V	D	L	K	-	-	N	E
	human class2A nc DOA	A	D	H	M	G	S	Y	G	P	A	F	Y	Q	S	-	Y	G	-	-	-	-	-	-	-	A	S	G	Q	F	T	H	E	F	D	E	E	Q	L	F	S	V	D	L	K	-	-	K	S
DMA a1	Hokkaido salamander class2A DMA	Q	A	H	D	F	S	H	V	-	L	S	C	Q	S	-	E	D	-	-	-	-	-	-	-	P	P	L	L	L	G	A	M	F	D	D	D	E	M	F	Q	F	D	F	R	-	-	N	K
	African clawed frog class2A DMA	Q	D	H	S	L	K	Q	V	-	L	F	C	Q	P	-	Q	S	-	-	-	-	-	-	-	P	S	P	V	L	L	K	M	F	D	E	E	Q	M	F	Q	Y	N	F	A	-	-	D	K
	green anole class2A DMA	P	A	H	L	F	S	E	V	-	F	F	C	Q	P	-	G	D	-	-	-	-	-	-	-	P	S	L	G	L	A	Q	A	L	D	Q	E	P	L	F	R	F	N	F	S	-	-	T	Q
	chicken class2A DMA	S	L	H	T	L	S	E	V	-	L	F	C	Q	P	-	D	T	-	-	-	-	-	-	-	P	S	L	G	L	S	V	A	F	D	S	E	Q	L	F	S	F	D	V	P	-	-	N	S
	opossum class2A DMA	H	N	Y	T	F	S	H	T	-	F	F	C	Q	N	-	E	A	-	-	-	-	-	-	-	P	M	V	S	L	S	E	A	F	G	G	D	Q	L	F	S	F	D	F	S	-	-	K	N
	mouse class2A DMA	Q	N	H	T	F	R	H	T	-	L	F	C	Q	D	-	G	I	-	-	-	-	-	-	-	P	N	I	G	L	S	E	T	Y	D	E	D	E	L	F	S	F	D	F	S	-	-	Q	N
	human class2A DMA	Q	N	H	T	F	L	H	T	-	V	Y	C	Q	D	-	G	S	-	-	-	-	-	-	-	P	S	V	G	L	S	E	A	Y	D	E	D	Q	L	F	F	F	D	F	S	-	-	Q	N
IIA nc a1	Atlantic salmon class2A nc DBA	I	H	H	E	I	H	F	I	-	F	G	C	F	E	-	S	S	-	-	-	-	-	-	-	-	D	P	A	V	G	L	E	I	D	G	D	E	V	F	Y	G	D	F	N	-	-	K	N
teleost	Atlantic salmon class2A nc DCA	I	P	H	E	T	V	Y	V	-	L	G	C	L	E	-	K	T	-	-	-	-	-	-	K	V	K	A	E	A	E	L	Q	L	D	G	E	E	V	V	Y	A	D	F	Q	-	-	S	G
	Atlantic salmon class2A nc DDA	E	Q	H	V	F	N	V	I	-	N	T	R	S	E	-	T	E	-	-	-	-	-	-	-	-	E	F	N	M	T	I	V	V	D	D	N	E	Y	L	H	V	Y	L	N	-	-	N	K
	Atlantic salmon class2A nc DEA	S	K	H	L	L	R	F	L	-	T	F	C	Q	K	-	N	V	-	-	-	-	-	-	P	S	D	E	E	Y	D	V	E	F	D	G	D	E	L	F	Y	V	D	S	I	-	-	T	Y
	Japanese medaka class2A nc M5A	P	R	H	M	F	H	F	I	-	Y	G	C	Y	E	-	T	D	-	-	-	-	-	-	-	-	E	V	R	V	D	L	V	V	D	D	D	T	I	G	Y	A	D	F	T	-	-	K	Q
	Japanese medaka class2A nc M16A	V	E	H	E	I	S	Y	F	-	I	G	C	F	A	-	E	G	-	-	-	-	-	-	-	-	S	T	E	V	L	L	E	F	D	S	E	E	I	L	Y	V	D	F	E	-	-	K	E
	stickleback class2A nc GXVIIA	S	S	H	D	F	H	Y	T	-	Y	G	C	Y	E	-	S	G	-	-	-	-	-	-	-	-	E	V	R	V	D	V	L	L	D	G	D	V	V	A	Y	A	D	F	G	-	-	R	E
	tilapia class2A nc O57A	G	S	I	K	L	C	Y	T	-	F	G	C	F	K	-	S	S	-	-	-	-	-	-	-	-	D	T	Q	V	C	L	T	M	D	G	D	E	V	F	Y	A	N	F	K	-	-	N	G
	zebrafish class2A nc D8 45A1	S	Y	P	E	F	G	F	I	-	E	T	C	R	G	-	S	S	-	-	-	-	-	-	-	-	Y	D	K	I	V	F	I	L	D	T	E	E	A	A	Y	K	D	I	E	-	-	K	E
	zebrafish class2A nc D8 46A	D	Y	H	K	Y	G	L	I	-	G	A	C	G	D	-	A	D	-	-	-	-	-	-	-	-	Q	E	D	F	I	V	Q	F	D	D	E	Q	L	A	H	V	D	F	K	-	-	E	Q
WB b1	banded houndshark WB DS1 n1 01	G	T	H	I	T	Q	F	M	-	L	T	F	D	N	-	S	Q	-	-	-	-	-	-	T	P	A	T	T	L	S	A	A	Y	D	G	T	E	F	I	Q	F	N	Y	S	-	-	T	N
	banded houndshark WB DS1 n1 02	G	T	H	I	T	Q	F	M	-	L	T	F	D	N	-	S	Q	-	-	-	-	-	-	T	P	A	T	T	L	S	A	A	Y	D	G	T	E	F	I	Q	F	N	Y	S	-	-	T	N
	blue shark WB DS1 like	G	T	H	I	I	Q	L	M	-	I	T	F	D	N	-	S	Q	-	-	-	-	-	-	T	P	A	T	K	L	S	A	A	Y	D	G	T	E	F	I	R	F	N	Y	S	-	-	T	N
	cloudy catshark WB DS1L 159K	D	A	H	M	I	Q	F	L	-	F	S	Y	D	R	-	S	H	-	-	-	-	-	-	T	P	A	T	N	L	S	F	A	Y	D	G	T	E	V	I	R	F	N	Y	T	-	-	T	N
	great white shark WB DS1L	G	A	H	M	L	Q	A	Q	-	F	S	I	E	K	-	S	H	-	-	-	-	-	-	H	A	A	V	S	L	R	F	A	Y	D	G	T	E	V	I	Q	F	N	Y	T	-	-	T	N
	zebra bullhead shark WB DS1L	G	I	H	L	I	Q	L	L	-	F	S	C	D	G	-	P	H	-	-	-	-	-	-	P	P	V	S	S	L	R	F	A	Y	D	G	E	D	Y	I	K	F	N	Y	T	-	-	T	D
	spiny dogfish DS1 like 1	A	L	H	T	G	Q	L	M	-	F	S	C	D	G	-	P	Q	-	-	-	-	-	-	P	S	E	L	I	L	R	F	A	Y	D	G	E	E	L	A	R	F	N	Y	T	-	-	T	K
	little skate WB DS1 like partial	-	-	-	-	-	-	-	-	-	-	-	-	A	G	-	E	D	-	-	-	-	-	-	S	S	L	A	V	L	Q	F	A	F	D	G	E	E	F	I	R	F	E	Y	S	-	-	S	N
	banded houndshark WB DS3 02	-	-	D	V	V	Q	Q	L	-	L	D	C	D	Q	-	A	A	V	T	R	K	D	-	I	S	G	C	K	W	A	L	A	Y	N	G	H	T	L	S	Y	F	D	P	R	-	-	A	D
	blue shark WB DS3 like	A	L	D	V	V	Q	Q	L	-	L	D	C	D	E	-	A	A	V	I	H	K	N	-	I	S	S	C	K	W	A	L	A	Y	N	G	Q	T	L	S	Y	F	D	T	R	-	-	V	E
	great white shark WB DS3L	A	L	G	V	V	Q	E	V	-	L	D	C	D	R	-	A	A	V	S	Q	K	D	-	V	T	G	C	F	C	I	V	A	Y	N	K	N	I	L	T	R	F	D	T	K	-	-	A	G
	whale shark WB DS3 like	-	-	-	A	L	Q	Q	L	-	L	D	C	D	H	-	E	A	V	A	R	E	D	-	L	S	G	C	T	L	S	V	A	Y	N	R	Q	T	L	T	H	Y	D	A	R	-	-	A	R
	spiny dogfish WB DS3 like 3	-	-	D	V	V	Q	Q	L	-	L	D	C	D	L	-	A	A	V	L	R	K	D	-	V	S	G	C	L	W	S	V	A	Y	N	A	K	T	L	T	R	F	E	T	R	-	-	T	G
	cloudy catshark WB Nds5L 82K	E	P	H	Y	F	H	M	Q	-	C	A	C	V	Y	-	G	D	-	-	-	N	K	-	P	A	N	L	S	S	E	M	A	Y	D	G	A	T	I	L	Y	Y	D	S	A	-	-	E	K
	cloudy catshark WBNds5L 159K	D	M	R	V	Y	V	T	D	-	C	S	C	I	Y	-	R	D	-	-	-	H	K	-	L	L	R	V	T	W	A	D	A	F	D	G	A	S	L	Y	H	Y	D	S	V	-	-	K	R
	great white shark WB Nds5L 01	D	L	H	I	F	H	V	Q	-	C	E	C	I	Y	-	H	D	-	-	-	N	K	-	P	A	N	F	S	W	Q	D	G	Y	D	G	I	T	I	L	Y	Y	D	F	T	-	-	N	K
	zebra bullhead shark WB Nds5L 2	D	I	H	L	F	H	V	Q	-	C	E	C	V	Y	-	D	D	-	-	-	G	G	-	L	A	N	I	F	L	Q	Y	A	Y	D	G	A	T	I	M	F	Y	D	M	G	-	-	T	R
	Japanese grenadier anchovy WB 01	D	E	F	T	Y	Q	Q	H	-	I	G	C	T	F	-	N	R	-	-	-	H	G	-	H	V	G	R	F	W	R	Y	G	F	N	T	K	D	I	M	H	V	D	L	E	-	-	N	E
	Atlantic herring WB 01	D	E	F	T	Y	Q	Q	Y	-	I	G	C	A	F	-	N	F	-	-	-	Q	G	-	P	I	G	H	F	W	R	Y	G	Y	N	S	K	D	I	M	H	V	D	L	G	-	-	K	E
	allis shad WB 01	D	E	F	T	Y	Q	Q	Y	-	I	G	C	A	F	-	N	R	-	-	-	Q	G	-	P	V	G	R	F	W	R	Y	G	F	N	T	K	D	I	M	Q	V	D	L	K	-	-	N	E
	alewife WB 01	D	E	F	T	Y	Q	Q	Y	-	I	G	C	A	F	-	N	R	-	-	-	Q	G	-	P	V	G	R	F	W	R	Y	G	F	N	T	K	D	I	M	Q	V	D	L	K	-	-	N	E
	Hilsa ilisha WB 01	Y	E	F	T	Y	Q	Q	Y	-	I	G	C	A	S	-	N	R	-	-	-	Q	G	-	P	V	K	R	F	W	R	Y	G	F	N	A	K	D	I	I	D	V	D	F	K	-	-	T	E
	white sucker WB	E	E	H	A	Y	Q	Q	F	-	I	E	C	A	F	-	N	S	-	-	-	E	A	-	Q	D	E	Q	L	W	S	Y	G	Y	D	G	K	D	I	M	H	V	D	L	E	-	-	K	E
	common carp WB B1 01	E	E	H	A	Y	Q	Q	F	-	I	G	C	A	F	-	N	N	-	-	-	E	G	-	Q	V	S	R	F	W	R	Y	G	Y	D	G	R	D	I	M	H	V	D	L	A	-	-	K	E
	Chinese cavefish Sr WB B1 01	E	E	H	A	Y	Q	Q	F	-	I	G	C	A	F	-	N	N	-	-	-	E	G	-	Q	V	S	R	F	W	R	Y	G	Y	D	G	R	D	I	M	H	V	D	L	V	-	-	K	E
	common carp WB B2	E	E	H	A	Y	Q	Q	F	-	I	G	C	A	F	-	N	N	-	-	-	E	G	-	Q	V	S	R	F	W	R	Y	G	Y	D	G	R	D	I	M	H	V	D	L	T	-	-	K	E
	Chinese cavefish Sr WB B2 01	E	E	H	A	Y	Q	Q	F	-	I	G	C	A	F	-	N	N	-	-	-	E	G	-	Q	V	S	R	F	W	R	Y	G	Y	D	G	R	D	I	M	H	V	D	L	A	-	-	K	E
	goldfish WB 01	E	E	H	A	Y	Q	Q	F	-	I	G	C	A	F	-	N	N	-	-	-	E	G	-	Q	V	S	R	F	W	R	Y	G	Y	D	G	R	D	I	M	H	V	D	L	A	-	-	K	E
	catla WB	A	E	H	A	Y	Q	Q	F	-	I	G	C	A	F	-	N	N	-	-	-	E	G	-	Q	V	S	R	F	W	R	Y	G	Y	D	G	R	D	I	M	Y	V	D	L	A	-	-	K	E
	tench WB	-	E	H	A	Y	Q	Q	F	-	I	G	C	S	F	-	N	N	-	-	-	E	G	-	Q	E	G	R	F	W	L	Y	G	Y	D	G	R	D	I	M	H	V	D	L	V	-	-	K	E
	grass carp WB 01	E	E	H	A	Y	Q	Q	F	-	I	E	C	A	F	-	N	S	-	-	-	Q	G	-	Q	V	D	H	T	W	N	Y	G	Y	D	G	K	D	I	M	H	V	D	L	V	-	-	K	K
	fathead minnow WB 01	D	E	H	A	Y	Q	Q	F	-	I	E	C	A	F	-	D	S	-	-	-	Q	G	-	Q	V	D	H	T	W	S	Y	G	Y	D	G	K	D	I	M	H	V	D	F	V	-	-	K	K
	roach minnow WB	-	E	H	A	Y	Q	Q	F	-	I	E	C	A	F	-	D	S	-	-	-	Q	G	-	Q	V	D	H	T	W	C	Y	G	Y	D	G	K	D	I	M	H	V	D	L	V	-	-	K	K
	Amur ide WB	E	E	H	A	Y	Q	Q	F	-	I	E	C	A	F	-	D	S	-	-	-	Q	G	-	Q	V	D	H	T	W	R	Y	G	Y	D	G	K	D	I	M	H	V	D	L	V	-	-	K	K
	zebrafish WB 01	D	E	H	A	F	Q	Q	F	-	I	E	C	A	F	-	N	S	-	-	-	Q	G	-	Q	V	D	R	S	W	R	Y	G	Y	D	G	K	D	V	M	H	V	D	L	A	-	-	T	E
	brown ghost knifefish WB 01	D	E	N	A	Y	Q	Q	F	-	I	G	C	A	F	-	N	S	-	-	-	T	G	-	Q	V	G	H	F	W	R	Y	G	Y	N	S	K	D	I	M	H	I	D	L	V	-	-	K	E
	black ghost WB 01	D	E	N	A	Y	Q	Q	F	-	I	G	C	A	F	-	N	S	-	-	-	T	G	-	Q	V	G	H	F	W	R	Y	G	Y	N	S	K	N	I	M	H	I	D	L	V	-	-	N	E
	Mexican tetra WB 01	D	E	N	A	Y	Q	Q	F	-	I	G	C	A	F	-	N	S	-	-	-	Q	G	-	Q	A	D	H	L	W	R	Y	G	Y	N	G	V	D	V	M	H	I	D	L	Q	-	-	R	E
	tambaqui WB 01	D	E	N	A	Y	Q	Q	F	-	I	G	C	A	F	-	N	S	-	-	-	R	G	-	Q	V	G	H	F	W	R	Y	G	Y	N	S	K	D	I	M	Y	I	D	L	V	-	-	R	E
	African coelacanth WB 1 01	G	V	F	N	Y	L	Q	H	Q	F	F	C	A	E	-	D	S	-	-	S	T	N	-	A	S	F	C	R	W	L	V	S	Y	D	S	R	K	L	F	Y	L	D	S	R	-	-	V	N
	South American lungfish WB 1 01	C	E	L	H	F	L	H	H	H	V	H	C	T	S	-	F	N	-	-	T	G	N	-	K	T	L	-	S	W	E	V	A	Y	D	S	L	T	I	A	H	V	D	N	E	-	-	N	V
	West African lungfish WB 2 1	E	A	M	N	T	L	Q	F	R	M	G	C	S	M	-	D	-	-	-	-	Q	G	-	K	M	K	Y	F	W	Q	R	G	Y	N	Q	K	N	I	K	R	Y	D	Y	T	-	-	E	Q
	Australian lungfish WB 2 2	E	A	T	S	T	F	Q	Y	R	A	G	C	V	L	-	E	-	-	-	-	K	G	-	R	N	T	Y	F	W	R	S	S	Y	N	N	K	D	I	E	H	Y	D	Y	E	-	-	R	Q
	Chinese salamander WB	D	A	H	I	F	Q	Q	T	-	L	G	C	S	T	-	R	S	A	S	F	P	E	-	I	T	E	C	W	W	R	A	A	Y	N	G	E	E	V	W	K	F	D	L	L	-	-	N	S
	Hokkaido salamander WB 01	D	A	H	I	F	Q	Q	T	-	L	G	C	S	T	-	R	S	A	S	F	P	E	-	I	T	E	C	W	W	R	A	A	Y	N	G	E	E	V	W	K	F	D	L	L	-	-	N	S
	tiger salamander WB 01	G	S	Q	I	F	Q	Q	L	-	I	E	C	S	-	-	K	S	P	S	S	P	A	-	T	P	Q	C	W	W	R	A	A	Y	N	R	E	Q	L	W	D	F	N	L	L	-	-	N	S
	tiger salamander WB 02	G	S	Q	I	F	Q	Q	L	-	I	E	C	S	-	-	K	S	P	S	S	P	A	-	T	P	Q	C	W	W	R	A	A	Y	N	R	E	Q	L	W	D	F	N	L	L	-	-	N	S
	axolotl WB	G	S	Q	I	F	Q	Q	L	-	I	E	C	S	-	-	K	S	P	S	S	P	A	-	T	P	Q	C	W	W	R	A	A	Y	N	R	E	Q	L	W	D	F	N	L	L	-	-	N	S
I a2	banded houndshark class1 a2	G	I	H	V	L	Q	R	M	-	S	G	C	E	L	-	R	E	-	-	-	D	G	-	S	T	G	G	F	F	Q	F	G	W	D	G	K	N	L	I	S	F	D	K	E	-	-	Q	S
	nurse shark class1 a2	G	I	H	T	Y	Q	L	M	-	C	G	C	E	L	-	R	D	-	-	-	D	G	S	S	N	T	G	F	V	Q	H	A	W	D	S	T	D	F	I	S	L	D	K	D	-	-	K	M
	spiny dogfish class1 a2	G	I	H	T	L	Q	V	M	-	Y	G	C	E	L	-	R	D	-	-	-	D	G	-	S	T	A	G	F	F	Q	Y	G	W	D	G	K	D	L	I	S	F	D	K	E	-	-	H	L
	clearnose skate class1 a2	G	I	H	T	I	Q	R	M	-	F	G	C	E	L	-	R	S	-	-	-	D	G	-	S	S	A	G	F	S	Q	Y	G	W	D	G	E	D	L	I	S	F	D	K	E	-	-	H	M
	elephant shark class1 a2	G	I	H	T	V	Q	Q	M	-	Y	G	C	E	L	-	K	G	-	-	-	D	G	-	S	V	G	G	F	I	Q	Y	G	Y	D	G	N	D	F	I	A	F	D	K	D	-	-	R	K
	Atlantic salmon class1 UBA 0101 a2	G	V	H	V	N	Q	W	M	-	Y	G	C	E	W	-	D	D	-	-	E	A	G	-	V	T	E	G	F	E	Q	W	G	Y	D	G	E	D	F	I	A	F	D	L	K	-	-	T	K
	Atlantic salmon class1 UBA 0301 a2	G	V	H	V	N	Q	K	M	-	Y	G	C	E	W	-	D	D	-	-	E	T	G	-	V	T	E	G	F	D	Q	D	G	Y	D	G	E	D	F	L	A	F	D	L	K	-	-	T	L
	common carp class1 a2	G	V	H	S	V	Q	Q	M	-	Y	G	C	E	L	-	H	D	-	-	-	D	G	-	T	K	G	G	Y	M	Q	Y	G	Y	D	G	E	D	F	L	S	L	D	K	S	-	-	S	L
	African coelacanth class1 a2	G	V	H	T	L	Q	E	M	-	Y	G	C	E	L	-	R	D	-	-	-	D	G	-	T	T	A	G	F	E	Q	F	A	Y	D	G	Q	D	F	V	A	F	D	K	E	-	-	T	Q
	Chinese giant salamander class1 a2	G	L	H	T	V	Q	V	M	-	Y	G	C	E	L	-	R	D	-	-	-	D	G	-	G	T	D	G	F	F	Q	Y	S	Y	D	G	R	D	F	I	G	L	H	K	D	-	-	T	L
	African clawed frog class1 a2	G	T	H	M	V	Q	W	M	-	Y	G	C	E	L	-	G	D	-	-	-	D	G	-	S	I	R	G	Y	E	Q	H	V	Y	D	G	R	E	F	F	A	L	D	T	E	-	-	E	W
	tuatara class1 a2	G	S	H	T	L	Q	V	M	-	Y	G	C	E	L	-	R	P	-	-	-	D	G	-	S	T	G	G	F	Y	Q	H	G	Y	D	G	R	D	F	F	N	Y	D	A	N	-	-	T	C
	common iguana class1 a2	G	L	H	T	W	Q	W	M	-	Y	G	C	E	L	-	R	N	-	-	-	D	G	-	S	K	G	G	H	M	Q	F	A	Y	D	G	K	D	Y	I	S	L	D	K	E	-	-	T	L
	chicken class1 a2	G	S	H	T	V	Q	W	M	-	Y	G	C	D	I	-	L	E	-	-	-	G	G	-	P	I	R	G	Y	Y	Q	M	A	Y	D	G	R	D	F	T	A	F	D	K	G	-	-	T	M
	gray short tailed opossum class1 a2	G	L	H	T	I	Q	R	M	-	M	G	C	E	V	-	S	P	-	-	-	D	G	S	F	R	K	G	F	Y	Q	F	A	Y	D	G	H	D	Y	I	A	L	H	T	E	-	-	T	L
	house mouse class1 H2 K1 a2	G	S	H	T	I	Q	V	I	-	S	G	C	E	V	-	G	S	-	-	-	D	G	R	L	L	R	G	Y	Q	Q	Y	A	Y	D	G	C	D	Y	I	A	L	N	E	D	-	-	L	K
	human HLA A a2	G	S	H	T	V	Q	R	M	-	Y	G	C	D	V	-	G	S	-	-	-	D	W	R	F	L	R	G	Y	H	Q	Y	A	Y	D	G	K	D	Y	I	A	L	K	E	D	-	-	L	R
I nc a2	human class1 HLA E a2	G	S	H	T	L	Q	W	M	-	H	G	C	E	L	-	G	P	-	-	-	D	G	R	F	L	R	G	Y	E	Q	F	A	Y	D	G	K	D	Y	L	T	L	N	E	D	-	-	L	R
	human class1 HLA F a2	G	S	H	T	L	Q	G	M	-	N	G	C	D	M	-	G	P	-	-	-	D	G	R	L	L	R	G	Y	H	Q	H	A	Y	D	G	K	D	Y	I	S	L	N	E	D	-	-	L	R
	human class1 HLA G a2	S	S	H	T	L	Q	W	M	-	I	G	C	D	L	-	G	S	-	-	-	D	G	R	L	L	R	G	Y	E	Q	Y	A	Y	D	G	K	D	Y	L	A	L	N	E	D	-	-	L	R
	spiny dogfish class1 nc a2	G	P	H	L	F	Q	W	M	-	K	K	V	E	V	-	N	D	-	-	-	D	V	-	L	V	K	W	D	V	L	F	R	F	D	G	K	D	F	I	R	L	D	Q	Q	-	-	T	M
	rainbow trout class1 nc a2	H	D	H	F	Y	Q	A	H	-	G	R	C	G	W	-	K	S	-	-	-	D	G	-	T	T	E	A	F	M	S	H	A	Y	D	G	K	D	F	V	S	F	D	V	S	-	-	T	R
	zebrafish class1 nc ZE a2	D	V	H	V	L	Q	W	R	-	H	G	C	E	I	E	S	Q	D	N	N	V	R	-	F	S	K	G	I	D	E	Y	S	Y	D	G	E	N	F	L	S	F	D	D	A	-	-	D	S
	marbled lungfish class1 nc ZE a2	G	Y	H	T	L	Q	W	V	-	H	G	C	S	L	-	T	D	-	-	-	-	G	-	I	K	I	G	I	D	Q	Y	A	Y	D	G	E	D	F	L	S	F	D	K	E	-	-	K	L
	African coelacanth class1 nc UB 01 a2	G	V	F	I	Y	Q	Q	M	-	H	G	C	E	L	-	N	D	-	-	-	D	E	-	T	T	T	V	L	W	K	T	S	F	Q	G	E	D	F	S	S	F	D	G	D	-	-	R	N
	axolotl class1 nc a2	G	L	H	T	V	Q	Q	M	-	Y	G	C	E	L	-	R	G	-	-	-	D	G	-	S	I	G	G	F	M	Q	Y	A	Y	D	G	G	D	F	L	S	F	D	K	D	-	-	R	M
	African clawed frog class1 nc a2	H	I	H	V	Y	Q	R	K	-	S	A	C	E	L	-	H	D	-	-	-	D	G	-	T	I	G	G	Y	Q	D	I	A	F	D	G	K	E	F	L	V	F	D	K	E	-	-	R	A
	chicken class1 nc YF5 a2	G	S	H	T	M	Q	M	M	-	I	G	C	D	I	-	L	E	-	-	-	D	S	-	S	I	R	G	Y	D	Q	Y	A	F	D	G	R	D	Y	I	A	F	D	M	D	-	-	T	M
	gray short tailed opossum class1 MR1 a2	G	F	H	I	Y	Q	R	M	-	I	G	C	E	L	-	L	E	-	-	-	D	G	-	S	T	T	G	F	L	Q	Y	A	Y	D	G	K	D	F	I	I	F	N	K	E	-	-	S	L
	human class1 MR1 a2	G	S	H	T	Y	Q	R	M	-	I	G	C	E	L	-	L	E	-	-	-	D	G	-	S	T	T	G	F	L	Q	Y	A	Y	D	G	Q	D	F	L	I	F	N	K	D	-	-	T	L
	human class1 HFE a2	E	S	H	T	L	Q	V	I	-	L	G	C	E	M	-	Q	E	-	-	-	D	N	-	S	T	E	G	Y	W	K	Y	G	Y	D	G	Q	D	H	L	E	F	C	P	D	-	-	T	L
	human class1 ZAG a2	G	S	H	V	L	Q	G	R	-	F	G	C	E	I	-	E	N	-	-	-	N	R	-	S	S	G	A	F	W	K	Y	Y	Y	D	G	K	D	Y	I	E	F	N	K	E	-	-	I	P
	human class1 MICA a2	G	L	H	S	L	Q	E	I	-	R	V	C	E	I	-	H	E	-	-	-	D	N	-	S	T	R	S	S	Q	H	F	Y	Y	D	G	E	L	F	L	S	Q	N	L	E	-	-	T	K
	common brushtail possum class1 FcRn a2	G	A	H	T	F	Q	G	L	-	V	G	C	Q	L	-	N	P	-	-	-	D	N	-	S	S	Q	H	T	A	R	Y	A	L	D	G	L	D	L	L	T	F	D	P	V	-	-	S	R
	human class1 FcRn a2	G	P	Y	T	L	Q	G	L	-	L	G	C	E	L	-	G	P	-	-	-	D	N	-	T	S	V	P	T	A	K	F	A	L	N	G	E	E	F	M	N	F	D	L	K	-	-	Q	G
	chicken class1 CD1 2 a2	Y	P	R	V	F	Q	I	H	-	T	G	C	K	L	-	Y	T	-	-	-	N	G	-	T	R	W	S	F	V	N	I	G	E	G	G	R	D	L	V	T	Y	E	L	S	-	-	R	E
	northern brown bandicoot class1 CD1 a2	C	P	F	V	I	Q	I	R	-	V	S	Y	S	Q	-	R	F	-	-	-	-	-	-	-	P	V	S	F	F	Q	V	A	F	Q	G	T	D	F	L	S	F	Q	G	D	-	-	L	-
	human class1 CD1A a2	Y	P	F	E	I	Q	V	T	-	G	G	C	E	L	-	H	S	-	-	-	G	K	-	V	S	G	S	F	L	Q	L	A	Y	Q	G	S	D	F	V	S	F	Q	N	N	-	-	S	-
	human class1 CD1D a2	Y	P	L	E	L	Q	V	S	-	A	G	C	E	V	-	H	P	-	-	-	G	N	-	A	S	N	N	F	F	H	V	A	F	Q	G	K	D	I	L	S	F	Q	G	T	-	-	S	-
IIB b1	nurse shark class2B	G	A	H	S	E	I	S	L	-	H	R	C	V	F	-	N	S	-	-	-	T	G	-	D	W	V	F	L	K	Q	Q	V	Y	D	Q	E	L	I	A	Y	Y	D	Y	N	-	-	Q	R
	Atlantic salmon class2B DAB 0101	D	G	Y	F	E	Q	V	V	-	R	Q	C	R	Y	-	S	S	-	K	D	L	Q	-	G	I	E	F	I	D	S	Y	V	F	N	K	A	E	Y	I	R	F	N	S	T	-	-	V	G
	zebrafish class2B	D	G	Y	Y	D	Y	I	K	-	Q	Q	C	F	Y	-	S	T	-	S	D	Y	S	-	D	M	V	Y	L	A	S	Y	S	F	N	K	V	V	D	T	Q	F	N	S	S	-	-	V	G
	African coelacanth class2B	V	S	Y	V	Y	Q	F	T	-	W	E	C	Y	F	-	T	N	-	-	G	T	Q	-	D	V	Q	F	V	I	R	D	I	Y	D	G	Q	E	Q	F	N	L	D	S	R	-	-	I	G
	Chinese giant salamander class2B	A	D	F	V	T	Q	A	K	-	A	E	C	H	F	-	L	N	-	-	G	S	E	-	R	V	R	F	L	L	R	Y	F	Y	N	Q	E	E	L	A	Y	F	D	S	D	-	-	V	G
	axolotl class2B DAB	D	D	F	V	T	Q	W	K	-	S	E	C	H	F	-	L	N	-	-	G	T	E	-	R	V	R	Y	V	A	R	W	S	Y	N	Q	Q	Q	F	L	H	F	D	S	D	-	-	T	G
	African clawed frog class2B	E	D	F	V	Y	Q	F	K	-	G	Q	C	Y	Y	-	R	N	-	-	G	T	D	-	N	V	R	L	L	W	R	H	Y	Y	N	L	E	E	T	D	Y	F	D	S	D	-	-	V	G
	chicken class2B BLB1	P	F	F	Q	W	T	F	K	-	A	E	C	H	Y	-	L	N	-	-	G	T	E	-	R	A	R	F	L	E	R	H	I	Y	N	R	Q	Q	F	M	H	F	D	S	D	-	-	V	G
	gray short tailed opossum class2B	K	H	F	T	E	Y	S	T	-	S	E	C	Y	F	-	I	N	-	-	G	T	D	-	Q	V	R	L	I	E	R	Y	I	Y	N	R	E	E	Y	V	R	F	D	S	N	-	-	V	G
	mouse class2B H2 Ab1	R	H	F	V	Y	Q	F	M	-	G	E	C	Y	F	-	T	N	-	-	G	T	Q	-	R	I	R	Y	V	T	R	Y	I	Y	N	R	E	E	Y	V	R	Y	D	S	D	-	-	V	G
	HLA DPB1	E	N	Y	L	F	Q	G	R	-	Q	E	C	Y	A	-	F	N	-	-	G	T	Q	-	-	-	R	F	L	E	R	Y	I	Y	N	R	E	E	F	A	R	F	D	S	D	-	-	V	G
	HLA DQB1	E	D	F	V	F	Q	F	K	-	G	M	C	Y	F	-	T	N	-	-	G	T	E	-	R	V	R	L	V	T	R	Y	I	Y	N	R	E	E	Y	A	R	F	D	S	D	-	-	V	G
	HLA DRB1	P	R	F	L	W	Q	P	K	-	R	E	C	H	F	-	F	N	-	-	G	T	E	-	R	V	R	F	L	D	R	Y	F	Y	N	Q	E	E	S	V	R	F	D	S	D	-	-	V	G
DOB b1	house mouse class2 H2 Ob	E	N	F	V	I	Q	A	K	-	A	D	C	Y	F	-	T	N	-	-	G	T	E	-	K	V	H	L	L	V	R	F	I	F	N	L	E	E	Y	L	H	F	D	S	D	-	-	L	G
	HLA DOB	E	D	F	V	I	Q	A	K	-	A	D	C	Y	F	-	T	N	-	-	G	T	E	-	K	V	Q	F	V	V	R	F	I	F	N	L	E	E	Y	V	R	F	D	S	D	-	-	V	G
DMB b1	axolotl class2 DMB	G	A	F	V	L	Q	M	F	-	G	G	C	A	R	-	E	D	-	-	S	F	E	-	S	M	T	S	I	N	M	L	V	F	N	K	Q	V	L	A	T	Y	S	D	K	-	-	L	N
	African clawed frog class2 DMB	S	G	F	V	V	Q	E	M	-	I	D	C	S	F	-	E	N	-	-	-	N	E	-	T	A	T	F	H	Y	S	L	T	F	N	R	M	T	V	V	A	Y	D	A	T	-	-	R	Q
	green anole class2 DMB	G	A	F	V	L	H	L	E	-	T	D	C	F	L	-	S	P	-	-	S	G	R	-	A	L	W	A	N	W	T	M	A	F	N	Q	L	P	L	V	C	Y	D	N	K	-	-	G	G
	chicken class2B DMB BMA2	G	A	F	M	V	H	V	A	-	N	S	C	P	L	-	A	A	-	-	N	G	S	-	L	R	G	F	D	L	T	V	A	F	N	K	N	P	L	V	C	Y	D	P	D	-	-	G	H
	gray short tailed opossum class2 DMB	E	G	F	V	T	H	V	E	-	S	S	C	V	L	-	D	E	-	-	D	G	S	-	A	K	D	F	S	Y	C	I	S	F	N	K	A	M	L	T	C	W	D	S	E	-	-	T	K
	house mouse class2 DMB	G	G	F	V	A	H	V	E	-	S	T	C	V	L	-	D	D	-	-	A	G	T	-	P	Q	D	F	T	Y	C	V	S	F	N	K	D	L	L	A	C	W	D	P	D	-	-	V	G
	human class2 DMB	G	G	F	V	A	H	V	E	-	S	T	C	L	L	-	D	D	-	-	A	G	T	-	P	K	D	F	T	Y	C	I	S	F	N	K	D	L	L	T	C	W	D	P	E	-	-	E	N
IIB nc b1	Atlantic salmon class2B nc DBB	D	E	D	F	A	H	D	D	-	A	W	C	R	F	-	S	S	-	R	D	L	H	-	N	M	E	Y	I	L	E	H	H	F	N	K	I	L	V	A	Q	Y	N	S	T	-	-	T	E
teleost	Atlantic salmon class2B nc DCB	D	G	Y	F	G	H	F	E	-	M	R	C	R	F	-	S	S	-	E	D	P	R	-	D	I	E	Y	L	L	Q	V	Y	G	N	K	K	L	L	G	Q	Y	N	S	T	-	-	T	E
	Atlantic salmon class2B nc DEB	G	G	Y	Q	F	Q	G	I	-	V	D	C	E	Y	-	D	D	-	-	T	I	D	-	N	M	I	Y	F	V	K	N	I	F	D	Q	K	L	T	T	I	Y	D	S	R	-	-	V	Q
	Japanese medaka class2B nc M5B1	H	G	Y	F	M	F	S	D	-	F	F	C	Y	I	-	P	S	-	R	N	P	K	-	E	V	Q	Y	L	I	D	W	Y	F	N	M	E	L	T	M	Q	Y	N	S	S	-	-	V	G
	Japanese medaka class2B nc M16B	N	A	F	Y	G	H	G	T	-	L	K	C	Q	F	-	T	S	-	-	-	S	H	-	D	L	V	Y	L	E	Q	V	Y	F	N	K	R	L	M	V	Q	Y	N	S	T	-	-	L	G
	stickleback class2B nc GXVIIB	H	G	Y	F	M	Y	A	D	-	F	W	C	N	M	-	Q	T	-	A	R	P	Q	-	Q	V	E	Y	L	V	D	W	Y	F	N	K	E	F	T	M	Q	Y	N	S	T	-	-	V	G
	tilapia class2B nc O57B	D	E	D	Y	F	Q	S	R	-	A	C	C	T	F	-	K	G	-	P	H	F	E	-	D	M	E	Y	T	R	I	I	S	L	N	K	I	A	V	L	E	Y	N	H	T	-	-	R	G
	swordtailfish class2B nc DXB	G	A	F	Y	L	S	V	L	-	E	R	C	Q	S	-	S	L	-	T	D	G	H	-	D	A	V	L	L	D	Q	V	Y	F	N	K	I	L	E	G	Q	Y	N	S	T	-	-	A	G
	zebrafish class2B nc D8 45B1	H	A	Y	Y	T	Y	A	Q	-	I	Q	C	H	V	-	S	D	-	-	S	L	Q	-	K	I	E	F	I	F	S	V	T	Y	N	M	I	E	L	V	R	Y	N	S	T	-	-	E	D
	zebrafish class2B nc D8 45B2	C	G	N	Y	G	Y	L	Q	-	S	Q	C	R	V	-	L	S	-	-	S	T	K	-	K	V	E	L	I	F	S	F	I	F	N	K	I	E	Y	I	R	Y	N	S	T	-	-	D	Q
[truncated: 81 more columns]

## Sheet: Info
Title	FASTA_domain1_190724_01.txt
Format
DataType	Protein
241
Number Sites	129
Identical	.
Missing	?
Indel	-
