# Supplementary material for: Discovery of an ancient MHC category with both class I and class II features
Source: Proc Natl Acad Sci U S A. 2021 Dec 13;118(51):e2108104118. doi: 10.1073/pnas.2108104118 (PMC8713811; doi:10.1073/pnas.2108104118)
Supplement: Supplementary File [file pnas.2108104118.sd02.xlsx]

## Sheet: Sequence Data
Dataset S2
										1	0						*				2	0									3	0									*	4	0
											.											.										.											.
WA a2	banded houndshark WA DS5 n1 01	K	K	P	V	V	H	I	Y	T	K	E	D	Y	A	P	-	H	H	A	N	T	L	Y	C	Y	A	E	K	F	Y	P	F	E	I	G	V	T	F	L	-	V	N	G	R	P	F	-	-
	cloudy catshark WA DS5L 82K	K	K	P	L	V	H	I	Y	T	K	K	I	Y	A	P	-	H	Q	S	N	I	L	F	C	Y	A	E	N	F	Y	P	F	E	I	D	I	T	F	L	-	I	N	G	R	P	F	-	-
	cloudy catshark WA DS5L 159K	K	K	P	V	V	H	I	Y	A	E	E	N	Y	T	P	-	G	Q	P	N	T	L	Y	C	Y	A	E	K	F	H	P	Y	E	I	E	V	T	F	L	-	V	N	G	R	P	F	-	-
	great white shark WA DS5L	K	K	P	V	V	H	I	Y	T	K	E	N	Y	T	P	-	R	E	S	N	T	L	F	C	Y	A	E	K	F	Y	P	F	E	I	D	I	T	L	L	-	I	N	G	K	S	F	-	-
	whale shark WA DS5 like	K	K	P	S	V	H	I	Y	M	E	Q	N	G	G	P	-	G	H	S	D	I	L	Y	C	Y	A	E	K	F	Y	P	F	G	I	E	L	N	F	L	-	V	N	G	R	P	F	-	-
	zebra bullhead shark WA DS5L	K	K	P	A	V	H	I	Y	T	K	E	N	Y	T	P	-	H	Q	S	N	T	L	Y	C	Y	A	E	K	F	Y	P	F	E	I	D	I	T	F	L	-	I	N	G	R	R	F	-	-
	spiny dogfish WA DS5 like	R	K	P	S	V	H	I	Y	T	Q	E	S	Y	T	P	-	R	P	S	N	T	L	Y	C	Y	A	E	K	F	Y	P	F	E	I	D	I	N	F	L	-	I	N	G	R	R	F	-	-
	little skate WA DS5 like 01	K	K	P	I	A	H	I	Y	T	E	E	D	Y	V	L	-	Q	R	A	N	T	L	Y	C	F	A	E	R	F	Y	P	F	E	I	E	L	Q	F	L	-	V	N	G	Q	P	F	-	-
	banded houndshark WA DS10 01	E	M	A	D	L	L	L	F	P	E	K	E	V	T	Y	-	G	E	A	N	I	L	S	C	L	V	S	G	A	F	P	P	T	I	T	I	T	L	Q	-	V	N	G	A	P	L	-	-
	blue shark WA DS10 like	E	I	A	D	L	L	L	F	P	E	K	E	V	T	Y	-	G	K	A	N	I	L	S	C	L	V	S	G	V	F	P	P	T	I	T	I	T	L	Q	-	V	N	G	V	P	L	-	-
	cloudy catshark WA DS10L	D	F	G	E	L	F	L	Y	P	E	S	E	V	T	Y	-	G	E	M	N	V	L	T	C	L	V	N	G	A	F	P	P	T	I	T	V	T	L	Q	-	M	N	G	V	P	I	-	-
	great white shark WA DS10L	E	I	A	Q	L	F	L	Y	P	E	K	D	V	V	Y	-	G	Q	E	S	I	L	I	C	L	V	S	G	L	F	P	P	T	I	D	I	T	L	Q	-	K	N	G	A	P	L	-	-
	whale shark WA DS10 like	E	V	G	E	I	F	L	Y	P	E	R	L	V	E	W	-	G	Q	P	N	V	L	V	C	L	V	T	G	L	F	P	P	S	V	A	V	S	L	H	-	L	D	G	A	P	L	-	-
	zebra bullhead shark WA DS10L	E	I	A	E	V	F	L	Y	P	E	K	A	V	A	F	-	G	E	T	N	V	L	T	C	L	V	N	G	L	F	P	P	T	I	N	I	T	L	Q	-	K	N	E	E	P	L	-	-
	spiny dogfish WA DS10 like 01	E	I	G	E	V	F	L	Y	S	E	K	P	V	V	F	-	G	Q	T	N	V	L	T	C	W	V	T	G	L	F	P	P	A	V	N	A	T	L	Y	-	R	N	G	E	A	L	-	-
	little skate WA DS10 like 01	E	I	G	E	A	L	L	Y	S	E	K	P	D	V	L	-	G	E	E	N	T	L	I	C	F	V	S	G	F	F	P	P	A	I	E	V	A	L	Q	-	K	N	G	K	P	I	-	-
	blue shark WA Nds3L 01	E	V	P	T	V	L	L	Y	P	T	E	P	N	I	L	-	G	R	R	T	V	L	N	C	F	V	F	E	L	F	P	P	A	A	Q	V	T	F	L	-	K	N	D	Q	P	L	-	-
	great white shark WA Nds3L 01	D	D	P	T	V	L	L	Y	P	G	E	P	F	T	L	-	G	G	K	N	T	L	N	C	F	V	S	H	L	F	P	P	V	A	H	V	S	F	L	-	K	N	D	Q	P	L	-	-
	Japanese grenadier anchovy WA 01	V	S	P	S	V	N	V	Y	S	H	F	P	A	M	P	-	G	T	P	N	Y	L	Y	C	Y	A	T	G	F	Y	P	G	D	I	E	I	S	F	L	-	L	N	G	R	P	F	-	-
	Atlantic herring WA 01	L	S	P	S	V	N	V	Y	S	H	V	P	A	M	E	-	A	S	P	N	Y	L	Y	C	Y	A	T	G	F	Y	P	G	D	I	E	I	S	F	L	-	L	N	G	R	P	F	-	-
	sardine WA 01	L	S	P	S	V	N	V	Y	S	H	S	P	A	M	P	-	G	S	P	N	Y	L	Y	C	Y	A	T	G	F	Y	P	G	D	I	E	I	S	F	S	-	L	N	G	H	P	F	-	-
	allis shad WA 01	L	S	P	S	V	N	V	Y	S	H	F	P	A	M	P	-	G	S	P	N	Y	L	Y	C	Y	A	T	G	F	Y	P	G	D	I	E	I	S	F	V	-	L	N	G	R	P	F	-	-
	Hilsa shad WA 01	L	S	P	S	V	T	V	Y	S	Q	-	-	-	M	S	-	G	S	L	R	Y	L	Y	C	Y	A	T	G	F	Y	P	G	D	I	E	I	S	F	L	-	L	N	G	H	P	F	-	-
	oriental weatherfish WA 01	A	R	P	S	I	Q	V	Y	T	E	F	P	E	E	K	-	G	K	A	N	T	F	Y	C	Y	A	T	H	F	Y	P	G	D	I	E	M	N	L	F	-	V	N	G	Q	-	-	-	-
	spined loach WA	A	R	P	S	I	Q	V	Y	T	E	F	P	E	E	M	-	G	K	A	N	T	F	Y	C	Y	A	T	H	F	Y	P	G	D	I	E	M	N	L	F	-	V	N	G	Q	-	-	-	-
	white sucker WA 01	A	R	P	S	V	N	M	Y	T	Q	F	P	E	E	Q	-	G	K	T	N	M	L	Y	C	Y	A	T	E	F	Y	P	G	D	I	E	M	N	F	F	-	L	N	G	V	-	-	-	-
	common carp WA A1	E	R	P	S	V	N	V	Y	T	E	F	P	E	E	Q	-	G	K	V	N	V	L	Y	C	Y	A	T	G	F	Y	P	G	D	I	E	I	N	F	Y	-	L	N	G	Q	K	S	-	-
	Chinese cavefish Sr WA A1 01	V	R	P	S	V	N	V	Y	T	E	F	P	E	E	Q	-	G	K	V	N	V	L	Y	C	Y	A	T	G	F	Y	P	G	D	I	E	I	N	F	Y	-	L	N	G	Q	K	S	-	-
	common carp WA A2 01	V	R	P	S	V	N	V	Y	T	E	F	P	E	Q	Q	-	G	K	V	N	V	L	Y	C	Y	A	T	G	F	Y	P	G	D	I	E	I	N	F	Y	-	L	N	G	Q	K	S	-	-
	Chinese cavefish Sr WA A2 01	V	R	P	S	V	N	V	Y	T	E	F	P	E	Q	Q	-	G	K	V	N	V	L	Y	C	Y	A	T	G	F	Y	P	G	D	I	E	V	N	F	Y	-	L	N	G	Q	K	S	-	-
	goldfish WA 01	E	R	P	S	V	N	V	Y	T	K	F	T	E	E	Q	-	G	K	V	N	V	L	Y	C	Y	A	T	G	F	Y	P	G	D	I	E	I	N	F	Y	-	L	N	S	Q	K	S	-	-
	catla WA 01	V	R	P	S	V	N	V	Y	T	E	F	P	E	Q	Q	-	G	K	A	N	I	L	Y	C	Y	A	T	G	F	Y	P	G	D	I	E	I	N	F	Y	-	L	N	D	Q	K	S	-	-
	tench WA 01	V	R	P	S	V	N	V	Y	T	E	F	P	E	E	E	-	G	K	A	N	V	L	Y	C	Y	A	T	G	F	Y	P	G	D	I	E	I	N	F	F	-	L	K	G	H	K	S	-	-
	grass carp WA 01	V	R	P	S	V	S	V	Y	T	E	F	P	E	E	E	-	G	K	A	N	V	L	Y	C	Y	A	T	G	F	Y	P	G	D	I	E	I	N	L	F	-	L	N	G	R	K	S	-	-
	fathead minnow WA 01	V	R	P	S	V	N	V	Y	T	E	F	P	E	E	E	-	G	K	A	N	V	L	Y	C	Y	A	T	G	F	Y	P	G	D	I	E	I	N	F	F	-	Q	N	G	H	K	S	-	-
	Amur ide WA	V	R	P	S	V	N	V	Y	T	E	F	P	E	E	E	-	G	K	A	N	V	L	Y	C	Y	A	T	G	F	Y	P	G	D	I	E	I	N	F	F	-	Q	N	G	H	K	S	-	-
	zebrafish WA 01	V	R	P	S	V	S	I	Y	A	E	F	P	E	E	E	-	G	K	A	N	V	L	Y	C	Y	A	T	G	F	Y	P	G	D	I	D	I	R	F	F	-	L	N	G	Q	K	S	-	-
	brown ghost knifefish WA 01	L	R	P	S	V	N	V	Y	V	Q	F	P	V	V	E	-	G	Q	A	N	V	L	Y	C	Y	A	T	G	F	Y	P	G	D	I	E	I	T	F	F	-	H	N	G	R	M	S	-	-
	black ghost WA 01	L	R	P	S	V	N	V	Y	V	Q	F	P	V	A	E	-	G	Q	A	N	V	L	Y	C	Y	A	T	G	F	Y	P	G	D	I	E	I	T	F	F	-	H	N	R	R	M	S	-	-
	duckbill knifefish WA	L	R	P	S	V	N	V	Y	V	Q	F	P	V	A	E	-	G	Q	A	N	V	L	Y	C	Y	A	T	G	F	Y	P	G	D	I	E	I	T	F	F	-	H	N	G	R	M	S	-	-
	glass knifefish WA	V	R	P	S	V	N	V	Y	A	Q	F	P	V	A	E	-	G	Q	A	N	I	L	Y	C	F	A	T	G	F	Y	P	A	D	I	E	I	T	F	F	-	I	N	G	R	L	S	-	-
	Mexican tetra WA 01	V	R	P	S	V	N	V	Y	P	Q	F	P	V	T	E	-	G	Q	A	N	V	L	Y	C	Y	A	T	G	F	Y	P	G	D	I	E	I	N	F	F	-	L	N	G	R	P	S	-	-
	tambaqui WA 01	V	R	P	S	V	N	V	Y	A	Q	F	P	V	A	E	-	G	Q	A	N	V	L	Y	C	Y	A	T	G	F	Y	P	G	D	I	E	I	N	F	F	-	L	N	G	H	P	S	-	-
	African coelacanth WA 1 01	V	M	P	D	I	Y	L	Y	M	E	N	P	I	T	F	-	G	K	K	N	R	L	N	C	Y	A	M	N	F	F	P	P	N	L	R	A	V	L	L	-	E	N	E	N	P	L	-	-
	South American lungfish WA 1 01	E	L	P	D	I	Y	S	Y	F	E	K	P	I	K	F	-	G	E	K	N	N	L	S	C	F	A	V	R	F	Y	P	P	S	I	Q	I	N	I	L	-	K	N	N	V	V	I	-	-
	Australian lungfish WA 1	E	L	P	D	I	Y	L	Y	F	E	K	P	I	K	F	-	G	E	K	N	N	L	S	C	F	I	I	R	F	F	P	L	A	V	Q	I	E	I	L	-	R	N	N	I	S	I	-	-
	West African lungfish WA 2 01	E	P	P	S	V	S	M	Y	S	E	K	P	Y	V	P	-	G	Q	N	N	T	I	Y	C	Y	A	T	G	F	Y	P	P	E	I	D	I	V	F	F	-	E	N	G	N	H	F	-	-
	Chinese salamander WA 01	V	F	P	D	V	Q	F	Y	P	E	I	P	V	V	L	-	G	Q	E	N	R	L	L	C	F	L	K	E	F	F	P	P	E	V	S	V	A	F	L	-	K	N	G	K	P	F	-	-
	Hokkaido salamander WA 01	V	F	P	D	V	Q	F	Y	P	E	I	P	V	V	L	-	G	Q	E	N	R	L	L	C	F	L	K	E	F	F	P	P	E	V	S	V	A	F	L	-	K	N	G	K	P	F	-	-
	tiger salamander WA 01	V	F	P	E	V	Q	F	Y	I	E	A	P	V	V	L	-	G	Q	E	N	R	L	L	C	F	L	K	G	F	F	P	P	E	V	R	V	S	F	L	-	K	N	E	Q	P	F	-	-
	axolotl WA	V	F	P	E	V	Q	F	Y	I	E	A	P	V	V	L	-	G	Q	E	N	R	L	L	C	F	L	K	G	F	F	P	P	E	V	R	V	S	F	L	-	K	N	E	Q	P	F	-	-
b2-m	banded houndshark b2m	S	S	P	N	V	Q	V	Y	T	Y	R	P	I	E	E	-	G	K	S	N	V	L	L	C	H	A	K	E	F	T	P	P	N	I	K	L	E	L	L	-	E	N	G	K	T	I	-	-
	sandbar shark b2m	S	S	P	N	V	Q	V	Y	T	Y	R	P	I	E	E	-	G	K	S	N	V	L	L	C	H	A	K	D	F	T	P	P	N	I	K	L	E	L	L	-	E	N	G	K	T	I	-	-
	nurse shark b2m	G	S	P	N	V	Q	V	Y	T	Y	K	L	I	K	E	-	G	E	S	N	V	L	L	C	H	A	K	D	F	S	P	P	N	I	K	L	E	L	L	-	E	N	G	R	I	I	-	-
	spiny dogfish b2m	T	A	P	Q	V	Q	V	Y	T	Y	K	P	A	K	E	-	G	E	S	N	V	L	L	C	H	A	K	D	F	S	P	P	N	I	K	L	E	L	L	-	Q	N	G	N	S	I	-	-
	little skate b2m	S	P	P	Q	V	V	V	Y	T	Y	K	P	M	E	K	-	G	E	T	N	T	L	L	C	H	A	K	E	F	N	P	P	N	I	E	L	Q	L	Y	-	A	D	G	N	P	F	-	-
	clearnose skate b2m	S	P	P	Q	V	V	V	Y	T	Y	K	P	V	V	H	-	G	E	K	N	T	L	L	C	H	A	K	E	F	N	P	P	N	V	E	L	Q	L	F	-	E	D	G	N	V	F	-	-
	elephant shark b2m	G	V	P	Q	V	K	M	Y	T	R	H	A	P	V	E	-	G	E	K	N	V	L	I	C	Y	V	S	K	F	A	P	P	N	A	E	V	E	L	M	-	E	G	E	R	V	L	-	-
	Siberian sturgeon b2m	A	M	P	K	V	Q	I	Y	S	R	N	V	G	E	L	-	G	K	P	N	T	L	I	C	H	V	S	G	F	H	P	P	N	I	K	L	Q	L	L	-	K	N	D	V	E	I	-	-
	common carp b2m	S	S	P	K	V	Q	V	Y	S	H	F	P	G	E	Y	-	G	K	E	N	T	L	I	C	H	V	S	G	F	H	P	P	D	I	T	I	E	L	L	-	K	D	G	E	I	L	-	-
	channel catfish b2m	S	P	P	K	I	Q	V	Y	S	R	N	P	G	E	F	-	G	K	E	N	T	L	I	C	H	V	S	D	F	H	P	P	D	I	T	I	D	L	L	-	K	N	G	E	V	I	-	-
	zebrafish b2m ch4	S	T	P	K	V	H	V	Y	S	H	F	P	G	E	Y	-	G	K	P	N	T	L	I	C	Y	V	S	S	F	H	P	P	D	I	S	I	E	L	L	-	K	N	G	Q	V	M	-	-
	zebrafish b2m like ch8	T	P	P	K	V	Q	V	Y	S	R	N	P	G	E	Y	-	D	K	D	N	T	L	I	C	Y	V	S	G	F	H	P	P	D	I	T	I	E	L	L	-	K	N	G	Q	P	I	-	-
	Japanese medaka b2m	S	P	P	T	V	Q	V	Y	S	R	D	P	G	Q	Y	-	G	K	E	N	T	L	I	C	H	V	S	N	F	H	P	P	D	I	T	I	R	L	M	-	E	D	D	Q	E	L	-	-
	Japanese medaka b2m like	Q	A	P	K	V	Q	V	Y	S	R	L	P	G	T	L	-	G	K	E	N	T	L	I	C	H	T	S	G	F	H	P	P	E	I	S	I	K	L	L	-	K	N	G	N	E	L	-	-
	Indonesian coelacanth b2m	S	P	P	Q	V	Q	V	Y	T	R	H	P	V	E	D	-	E	K	E	N	V	L	L	C	L	V	K	N	F	H	P	P	G	I	D	I	N	L	L	-	V	N	G	E	K	Q	-	-
	Chinese giant salamander b2m	R	P	P	E	V	K	V	Y	S	R	L	P	A	E	V	-	G	K	P	N	T	L	I	C	Y	C	E	K	F	Y	P	P	N	I	E	V	T	L	L	-	K	N	G	E	V	M	-	-
	African clawed frog b2m	S	P	P	V	V	K	V	Y	T	A	E	P	V	D	F	-	G	K	T	N	E	V	I	C	Y	V	Y	N	Y	H	P	P	R	L	E	M	R	L	E	-	K	N	G	V	E	I	-	-
	green anole b2m	K	A	P	S	V	Q	V	Y	F	R	H	P	A	E	K	-	G	K	E	N	T	F	H	C	Y	A	E	S	F	H	P	P	K	I	N	I	T	L	L	-	K	N	G	I	P	M	-	-
	chicken b2m	L	T	P	K	V	Q	V	Y	S	R	F	P	A	S	A	-	G	T	K	N	V	L	N	C	F	A	A	G	F	H	P	P	K	I	S	I	T	L	M	-	K	D	G	V	P	M	-	-
	platypus b2m	S	S	P	K	I	Q	V	Y	S	R	H	P	A	Q	I	-	G	E	S	N	N	L	N	C	Y	V	S	S	F	H	P	P	Q	I	S	I	R	L	L	-	K	N	G	Q	E	M	-	-
	gray short tailed opossum b2m	G	P	P	R	V	Q	V	Y	S	R	Y	P	P	D	S	-	D	K	S	N	F	L	N	C	Y	V	S	G	F	H	P	P	Q	I	T	I	E	L	L	-	K	D	G	K	K	M	-	-
	house mouse b2m	K	T	P	Q	I	Q	V	Y	S	R	H	P	P	E	N	-	G	K	P	N	I	L	N	C	Y	V	T	Q	F	H	P	P	H	I	E	I	Q	M	L	-	K	N	G	K	K	I	-	-
	human b2m	R	T	P	K	I	Q	V	Y	S	R	H	P	A	E	N	-	G	K	S	N	F	L	N	C	Y	V	S	G	F	H	P	S	D	I	E	V	D	L	L	-	K	N	G	E	R	I	-	-
II A a2	nurse shark class2A	V	P	P	E	V	S	V	Y	S	E	D	L	V	E	W	-	G	Q	L	N	T	L	I	C	F	A	D	G	F	Y	P	P	H	I	T	M	K	W	R	-	R	N	N	E	P	M	-	-
	elephant shark class2A	I	Q	P	D	V	A	V	F	P	E	D	N	V	E	W	-	G	V	M	N	T	L	I	C	H	A	A	G	F	Q	P	A	A	L	E	M	Q	W	L	-	R	N	N	Q	K	V	-	-
	Atlantic salmon class2A	D	P	P	H	S	S	I	Y	P	R	D	D	V	D	L	-	G	V	E	N	T	L	I	C	H	V	S	G	F	F	P	A	P	V	R	V	R	W	T	-	R	N	N	Q	N	L	-	-
	zebrafish class2A	D	A	P	Q	T	S	I	Y	P	K	D	D	V	E	L	-	G	V	Q	N	T	L	V	C	H	V	T	G	F	Y	P	P	S	V	S	V	S	W	T	-	K	N	N	I	N	V	-	-
	African coelacanth class2A	D	P	P	E	V	R	V	Y	P	E	D	Q	V	E	F	-	G	K	S	N	I	L	I	C	F	M	D	N	F	F	P	P	V	L	N	V	S	W	Y	-	K	N	G	E	L	V	-	-
	Chinese giant salamander class2A	V	P	P	A	V	T	V	F	P	K	E	P	V	E	L	-	G	Q	P	N	I	L	V	C	F	M	K	D	F	F	P	P	A	I	N	V	T	W	L	-	K	N	T	Q	P	V	-	-
	African clawed frog class2A	I	P	P	L	I	T	L	Y	S	A	K	P	V	V	Q	-	G	E	P	N	I	L	I	C	C	V	N	N	I	F	P	P	V	M	N	T	T	W	F	-	K	N	G	Q	K	I	-	-
	chicken class2A	V	T	P	E	L	A	L	F	P	A	E	A	V	S	L	-	E	E	P	N	V	L	I	C	Y	A	D	K	F	W	P	P	V	A	T	M	E	W	R	-	R	N	G	A	V	V	-	-
	gray short tailed opossum class2A	V	P	P	E	V	T	V	F	P	K	G	P	V	E	L	-	G	H	P	N	V	L	V	C	F	I	D	K	F	S	P	P	V	L	N	V	T	W	L	-	Q	N	G	K	P	I	-	-
	house mouse class2A Aa	E	A	P	Q	A	T	V	F	P	K	S	P	V	L	L	-	G	Q	P	N	T	L	I	C	F	V	D	N	I	F	P	P	V	I	N	I	T	W	L	-	R	N	S	K	S	V	-	-
	human class2A DPA1	D	P	P	E	V	T	V	F	P	K	E	P	V	E	L	-	G	Q	P	N	T	L	I	C	H	I	D	K	F	F	P	P	V	L	N	V	T	W	L	-	C	N	G	E	L	V	-	-
	human class2A DQA1	E	V	P	E	V	T	V	F	S	K	S	P	V	T	L	-	G	Q	P	N	T	L	I	C	L	V	D	N	I	F	P	P	V	V	N	I	T	W	L	-	S	N	G	Q	S	V	-	-
	human class2A DRA	V	P	P	E	V	T	V	L	T	N	S	P	V	E	L	-	R	E	P	N	V	L	I	C	F	I	D	K	F	T	P	P	V	V	N	V	T	W	L	-	R	N	G	K	P	V	-	-
DOA a2	house mouse class2A nc Oa	V	P	P	R	V	T	V	L	P	K	T	R	V	E	L	-	G	K	P	N	V	L	I	C	I	V	D	D	I	F	P	P	V	I	N	V	T	W	L	-	R	N	S	Q	P	I	-	-
	human class2A nc DOA	V	P	P	R	V	T	V	L	P	K	S	R	V	E	L	-	G	Q	P	N	I	L	I	C	I	V	D	N	I	F	P	P	V	I	N	I	T	W	L	-	R	N	G	Q	T	V	-	-
DMA a2	Hokkaido salamander class2A nc DMA	G	T	P	E	V	E	L	F	T	R	H	P	L	E	F	-	G	K	P	N	T	L	I	C	F	V	S	N	F	F	P	P	T	L	N	I	T	W	Q	-	R	R	D	S	W	V	-	-
	African clawed frog class2A nc DMA	G	I	L	D	I	K	V	F	T	L	H	P	L	T	I	-	G	K	P	N	T	L	V	C	F	I	S	N	I	I	P	P	D	L	N	I	T	W	R	-	K	N	G	I	L	L	-	-
	green anole class2A nc DMA	G	A	P	Q	I	D	V	F	T	L	R	P	L	E	M	-	G	K	P	N	T	L	V	C	A	A	S	N	V	F	P	P	T	I	S	L	H	W	E	-	L	D	G	Q	P	V	-	-
	chicken class2A nc DMA	G	I	P	V	A	D	V	F	L	Q	Q	P	L	Q	L	-	G	Y	P	N	T	L	I	C	M	V	G	N	I	F	P	P	A	I	T	I	S	W	Q	-	R	D	G	I	P	V	-	-
	gray short tailed opossum class2A nc DMA	G	N	P	V	A	E	V	F	T	Q	E	P	L	E	F	-	G	K	P	N	T	L	I	C	F	I	S	N	L	F	P	P	N	I	M	V	T	W	Q	-	H	D	G	E	P	V	-	-
	house mouse class2A nc DMA	G	L	P	V	A	E	V	F	T	L	K	P	L	E	F	-	G	K	P	N	T	L	V	C	F	I	S	N	L	F	P	P	T	L	T	V	N	W	Q	-	L	H	S	A	P	V	-	-
	human class2A nc DMA	G	F	P	I	A	E	V	F	T	L	K	P	L	E	F	-	G	K	P	N	T	L	V	C	F	V	S	N	L	F	P	P	M	L	T	V	N	W	Q	-	H	H	S	V	P	V	-	-
II A nc a2	Atlantic salmon class2A nc DBA	D	A	P	E	S	T	I	Y	P	R	D	E	V	E	L	-	G	V	E	N	T	L	I	C	F	V	N	D	F	F	P	P	P	V	K	V	Y	W	T	-	K	N	E	M	E	V	-	-
teleost	Atlantic salmon class2A nc DCA	D	A	P	E	S	T	I	Y	P	R	A	E	E	E	L	-	G	V	E	N	T	L	I	C	F	A	N	H	F	Y	P	P	P	V	K	V	N	W	T	-	K	N	G	L	E	V	-	-
	Atlantic salmon class2A nc DDA	V	P	P	E	I	K	L	Y	A	K	D	E	V	K	L	-	G	I	N	N	S	L	V	C	F	V	N	N	F	F	P	P	P	V	Q	V	K	W	T	-	K	N	D	E	N	V	-	-
	Atlantic salmon class2A nc DEA	E	V	P	T	S	H	I	Y	S	Q	R	E	V	E	L	-	G	V	P	N	T	L	I	C	R	V	S	D	F	H	P	T	P	V	D	V	T	W	T	-	R	N	E	Q	P	V	-	-
	Japanese medaka class2A nc M5A	E	P	P	D	L	S	I	Y	T	R	Y	K	A	E	E	-	G	V	L	D	T	L	F	C	S	A	N	H	F	Y	P	P	T	I	N	F	T	W	T	-	K	N	G	A	E	V	-	-
	Japanese medaka class2A nc M16A	D	P	P	E	V	L	I	Y	T	S	A	E	V	Q	P	-	G	V	E	N	T	I	I	C	F	V	N	G	F	Y	P	P	S	I	K	V	S	W	T	-	K	N	G	N	P	V	-	-
	stickleback class2A nc GXVIIA	D	A	P	V	L	S	V	Y	S	R	H	E	G	R	G	-	G	A	A	N	T	L	F	C	L	A	D	G	F	Y	P	P	S	V	N	F	T	W	T	-	K	N	G	A	R	V	-	-
	tilapia class2A nc O57A	A	P	P	E	I	I	I	Y	P	R	D	E	V	M	K	-	E	E	D	N	S	L	I	C	L	I	K	K	F	F	P	P	S	I	K	I	K	W	T	-	K	N	D	I	E	V	-	-
	zebrafish class2A nc 8 45A1	E	P	P	W	T	T	V	Y	S	R	N	D	V	K	L	-	N	V	K	N	T	L	I	C	H	V	T	G	F	F	P	P	P	V	R	V	L	W	T	-	K	N	N	V	N	V	-	-
	zebrafish class2A nc 8 46A	E	P	P	W	S	S	I	Y	P	K	S	D	P	Q	L	-	N	L	K	N	T	L	I	C	H	V	T	G	F	F	P	P	P	V	R	V	L	W	T	-	K	N	N	V	N	V	-	-
WB b2	banded houndshark WB DS1 n1 01	A	K	P	S	V	N	I	T	T	H	R	L	H	R	G	-	K	D	P	L	L	L	I	C	H	V	N	G	F	Y	P	S	G	I	N	A	T	W	L	-	H	N	G	G	T	I	-	-
	blue shark WB DS1 like 01	A	K	P	S	V	N	I	T	T	H	R	L	H	R	E	-	K	D	P	L	L	L	V	C	H	V	N	G	F	Y	P	S	G	I	N	A	T	W	L	-	H	N	A	G	S	V	-	-
	cloudy catshark WB DS1L 159K	A	K	P	S	I	N	I	T	A	H	H	L	P	S	E	-	K	D	P	L	L	L	I	C	R	V	D	G	F	Y	P	S	G	F	N	A	T	W	L	-	L	N	G	D	E	V	-	-
	great white shark WB DS1L	T	K	P	S	V	N	I	T	A	H	R	L	H	S	G	-	K	D	P	L	H	L	I	C	N	V	N	G	F	Y	P	R	G	I	N	A	T	W	L	-	C	N	G	D	A	F	-	-
	whale shark WB DS1 like	-	K	P	S	V	N	I	R	T	H	R	M	T	G	S	-	S	E	P	L	L	L	S	C	H	V	N	G	F	Y	P	R	D	I	N	I	S	W	L	-	L	N	G	A	A	L	-	-
	zebra bullhead shark WB DS1L	A	K	P	S	I	A	I	T	A	H	R	L	S	G	G	-	N	G	H	L	L	L	N	C	R	I	G	G	F	Y	P	R	A	I	N	T	T	W	L	-	Q	D	G	G	T	V	-	-
	spiny dogfish WB DS1 like 01	A	K	P	S	I	T	I	T	S	Q	R	L	N	G	G	-	K	N	P	L	L	L	N	C	R	V	D	G	F	Y	P	R	D	I	N	T	T	W	L	-	R	N	G	D	A	V	-	-
	little skate WB DS1 like 01	A	K	P	A	I	T	I	T	S	R	R	P	N	A	Q	-	G	H	P	L	V	L	T	C	R	V	D	G	F	Y	P	M	D	I	N	T	T	W	L	-	R	N	G	K	D	I	-	-
	banded houndshark WB DS3 02	V	P	P	S	V	T	I	S	F	I	D	L	E	A	S	-	G	H	S	S	Q	L	Q	C	T	V	S	G	F	Y	P	R	A	L	N	V	S	W	L	-	K	D	G	R	S	T	-	-
	great white shark WB DS3L	V	S	P	S	V	T	I	S	F	H	D	L	E	D	F	-	D	H	S	S	Q	L	Q	C	T	V	A	G	F	Y	P	S	A	L	N	V	T	W	L	-	K	N	D	G	N	I	-	-
	cloudy catshark WB Nds5L 82K	A	P	I	P	S	K	V	L	L	Q	E	K	-	-	-	-	S	G	Q	M	K	L	V	C	L	V	K	D	F	F	P	R	D	I	K	I	S	W	L	-	R	D	G	V	V	I	-	-
	cloudy catshark WB Nds5L 159K	A	P	I	P	S	K	V	L	L	Q	E	K	-	-	-	-	S	G	Q	M	K	L	V	C	L	V	K	N	F	F	P	R	D	I	K	M	S	W	L	-	R	D	G	V	V	I	-	-
	great white shark WB Nds5L 01	A	P	T	S	S	R	V	F	L	Q	E	K	-	-	-	-	A	G	Q	R	D	L	V	C	L	V	K	N	F	F	P	R	N	I	K	V	S	W	L	-	R	N	G	V	A	I	-	-
	zebra bullhead shark WB Nds5L 1	A	P	T	F	T	R	A	F	I	E	K	K	-	-	-	-	G	S	R	S	N	L	V	C	L	V	K	S	F	F	P	S	D	I	K	V	S	W	A	-	R	N	G	V	T	-	-	-
	Japanese grenadier anchovy WB 01	A	K	P	T	V	R	V	S	M	E	V	Q	-	-	-	-	E	G	Q	E	Y	L	A	C	S	V	Q	G	F	Y	P	I	A	I	S	V	H	W	V	-	Y	R	G	K	I	V	-	-
	Atlantic herring WB 01	A	K	P	T	V	R	V	S	L	R	E	M	-	-	-	-	E	G	Q	E	Y	L	V	C	A	V	Q	G	F	Y	P	N	T	I	R	V	R	W	V	-	Y	G	G	Q	I	V	-	-
	allis shad WB 01	A	K	P	T	V	R	V	S	L	E	E	S	-	-	-	-	E	G	K	E	Y	I	M	C	S	V	Q	G	F	S	P	N	T	I	S	V	R	W	V	-	Y	K	G	K	I	V	-	-
	alewife WB 01	A	K	P	T	V	R	V	S	L	E	E	L	-	-	-	-	E	G	K	E	Y	I	M	C	S	V	Q	G	F	S	P	N	T	I	S	V	R	W	V	-	Y	K	G	K	I	V	-	-
	Hilsa shad WB 01	A	K	P	S	V	R	V	S	L	E	E	L	-	-	-	-	D	G	K	E	Y	L	A	C	S	V	Q	G	F	S	P	N	T	I	S	V	R	W	V	-	Y	R	G	N	I	V	-	-
	oriental weatherfish WB 01	A	K	P	T	V	F	L	S	S	G	G	N	-	-	-	-	K	E	Q	E	Y	L	K	C	V	V	H	G	F	Y	P	N	V	I	R	V	R	W	T	-	Q	T	G	R	H	I	-	-
	white sucker WB	A	K	P	A	V	Y	V	S	S	G	G	E	-	-	-	-	K	K	Q	E	Y	L	K	C	V	V	H	G	F	Y	P	N	T	I	R	V	Q	W	T	-	H	N	G	R	S	I	-	-
	common carp WB B1 01	A	K	P	A	V	Y	V	S	S	G	G	E	-	-	-	-	K	D	Q	E	Y	I	K	C	A	V	R	G	F	Y	P	N	I	I	K	V	R	W	T	-	H	K	A	R	P	I	-	-
	Chinese cavefish Sr WB B1 01	A	K	P	A	L	Y	V	S	S	G	G	E	-	-	-	-	K	D	Q	E	Y	I	K	C	V	V	R	G	F	Y	P	N	I	I	K	V	R	W	T	-	Q	K	A	R	P	I	-	-
	common carp WB B2	A	K	P	A	V	Y	V	S	S	G	G	E	-	-	-	-	K	G	Q	E	Y	L	K	C	A	V	H	G	F	Y	P	N	I	I	R	V	R	W	T	-	Q	N	R	K	P	V	-	-
	Chinese cavefish Sr WB B2 01	A	K	P	A	V	Y	V	S	S	G	G	E	-	-	-	-	K	D	Q	E	Y	L	K	C	A	V	H	G	F	Y	P	N	I	I	R	V	R	W	T	-	Q	N	R	R	P	V	-	-
	goldfish WB 01	A	K	P	A	V	Y	V	S	S	G	G	E	-	-	-	-	K	D	Q	Q	Y	L	K	C	A	V	R	G	F	Y	P	N	V	I	K	V	R	W	T	-	Q	K	G	K	P	I	-	-
	catla WB 01	A	K	P	A	V	Y	V	S	S	G	G	E	-	-	-	-	K	N	Q	E	Y	L	K	C	V	V	H	G	F	Y	P	N	V	I	K	V	R	W	T	-	K	N	R	R	P	I	-	-
	tench WB 01	A	K	P	A	V	Y	V	S	S	G	G	E	-	-	-	-	Q	D	Q	E	Y	L	K	C	V	V	H	G	F	Y	P	N	V	I	R	V	R	W	T	-	Q	K	G	R	P	V	-	-
	grass carp WB 01	A	K	P	A	V	L	L	S	A	G	G	E	-	-	-	-	Q	D	Q	E	Y	L	K	C	V	V	H	G	F	Y	P	N	V	I	R	V	R	W	T	-	Q	K	G	R	P	V	-	-
	fathead minnow WB 01	A	K	P	A	V	V	L	S	A	G	G	E	-	-	-	-	Q	D	Q	K	Y	L	K	C	V	V	H	G	F	Y	P	N	V	I	R	V	R	W	T	-	R	K	G	R	P	V	-	-
	roach minnow WB	A	K	P	T	V	L	L	S	A	G	G	E	-	-	-	-	Q	D	Q	K	Y	L	K	C	V	V	H	G	F	Y	P	N	V	I	R	V	R	W	T	-	Q	K	G	R	P	V	-	-
	Amur ide WB	A	K	P	A	V	L	L	S	A	G	G	K	-	-	-	-	Q	D	Q	K	Y	L	K	C	V	V	H	G	F	Y	P	N	V	I	R	V	S	W	T	-	Q	K	G	R	P	V	-	-
	zebrafish WB 01	A	K	P	T	V	L	L	L	S	N	G	G	-	-	-	-	Q	G	Q	E	Y	L	K	C	V	V	R	G	F	Y	P	N	V	I	R	V	R	W	T	-	Q	K	G	K	P	I	-	-
	brown ghost knifefish WB 01	A	K	P	T	V	H	V	R	V	Q	G	E	-	-	-	-	Q	G	K	G	F	L	M	C	Q	V	H	G	F	Y	P	N	V	I	R	V	Q	W	T	-	R	Q	G	K	S	V	-	-
	black ghost WB 01	A	K	P	A	V	H	V	R	V	Q	G	E	-	-	-	-	Q	G	K	E	F	L	M	C	Q	V	N	R	F	Y	P	S	V	I	R	V	Q	W	T	-	H	Q	G	E	S	V	-	-
	duckbill knifefish WB	A	K	P	A	V	H	V	R	V	Q	G	E	-	-	-	-	Q	G	K	E	F	L	M	C	Q	V	H	G	F	Y	P	N	V	I	R	V	Q	W	T	-	R	Q	G	K	S	V	-	-
	Mexican tetra WB 01	V	K	P	S	V	H	V	R	M	G	G	E	-	-	-	-	A	G	R	E	F	L	R	C	L	V	H	G	F	Y	P	N	I	I	R	V	Q	W	N	-	R	N	G	R	P	I	-	-
	tambaqui WB 01	V	K	P	A	V	H	V	K	L	R	E	E	-	-	-	-	K	G	R	E	F	L	L	C	L	V	H	G	F	Y	P	N	V	I	R	V	R	W	T	-	R	D	G	K	N	I	-	-
	African coelacanth WB 1 01	V	P	P	M	V	N	I	G	I	M	K	D	E	E	I	Q	T	D	T	L	S	L	I	C	S	I	R	G	F	Y	P	Q	A	I	S	T	T	W	L	-	R	N	G	E	D	I	-	-
	South American lungfish WB 1 01	V	A	P	S	V	T	I	V	V	D	P	V	-	-	-	D	H	G	I	L	N	L	A	C	Y	I	H	G	F	Y	P	Q	N	I	E	V	F	W	L	-	Q	N	G	E	D	I	-	-
	West African lungfish WB 2 1 01	G	N	N	S	V	S	I	S	L	E	N	Q	-	-	-	-	G	K	E	N	Y	L	V	C	F	V	R	G	F	H	P	S	N	I	K	V	T	W	L	-	K	D	G	K	E	E	-	-
	Australian lungfish WB 2 2	E	R	S	S	V	S	V	S	L	E	T	K	-	-	-	-	E	K	D	K	Y	L	E	C	L	V	H	G	F	H	P	S	Y	I	N	V	T	W	L	-	R	D	G	K	E	Q	-	-
	Chinese salamander WB 01	V	T	P	N	V	T	V	S	L	A	D	T	E	V	G	-	A	P	L	K	S	L	C	C	R	V	S	E	F	Y	P	P	D	L	N	V	T	W	S	-	L	D	G	S	T	L	A	L
	Hokkaido salamander WB 01	V	T	P	N	V	T	V	S	L	V	N	T	E	V	G	-	A	P	Q	K	S	L	C	C	R	V	S	E	F	Y	P	P	D	L	N	V	T	W	S	-	L	D	G	S	T	L	A	L
	tiger salamander WB 01	V	A	P	R	V	T	I	N	A	E	E	T	E	V	G	-	A	P	L	Y	T	L	C	C	R	A	T	G	F	Y	P	P	N	I	N	V	T	W	F	-	L	D	G	S	P	L	A	H
	axolotl WB 01	V	A	P	H	V	T	I	N	A	E	E	T	E	V	G	-	A	P	L	Y	T	L	C	C	R	A	T	G	F	Y	P	P	N	I	N	V	T	W	F	-	L	D	G	S	P	L	A	H
I a3	banded houndshark class1	A	A	P	T	V	S	F	T	R	L	G	D	-	-	-	-	-	-	S	K	K	L	S	C	V	A	T	G	F	Y	P	Q	S	I	E	L	K	L	H	-	R	D	Q	A	A	A	-	-
	spiny dogfish class1	V	A	P	R	V	F	P	S	V	N	K	A	S	N	I	-	-	R	P	T	E	L	S	C	L	V	T	G	F	Y	P	R	D	I	E	V	T	L	L	-	R	N	G	Q	P	I	-	-
	nurse shark class1	V	K	P	S	V	T	F	T	S	V	R	G	-	-	-	-	-	-	N	K	Q	L	S	C	V	A	T	G	F	Y	P	H	S	I	E	V	N	L	F	-	R	D	S	A	K	I	-	-
	clearnose skate class1	L	E	P	E	V	S	I	F	L	S	A	D	-	-	-	-	-	-	G	R	R	V	S	C	F	T	T	G	F	Y	P	R	S	I	E	V	N	L	V	-	R	D	G	L	V	L	-	-
	elephant shark class1	V	R	P	E	V	T	L	S	S	P	R	-	-	-	-	-	-	-	G	S	R	L	S	C	L	A	A	G	F	Y	P	R	A	I	E	V	K	L	L	-	K	N	G	Q	I	L	-	-
	Chinese sturgeon calss1	V	P	P	A	V	T	L	L	Q	R	K	A	R	-	-	G	S	A	D	T	E	V	L	C	H	V	T	G	F	F	P	R	A	V	E	V	T	W	V	-	R	D	G	R	D	Q	L	-
	Mississippi paddlefish class1 UBA 01	V	P	P	E	V	T	L	L	Q	R	K	A	R	-	-	G	S	A	D	M	E	V	L	C	H	V	T	G	F	F	P	R	A	V	E	V	T	W	V	-	R	D	G	Q	D	Q	L	-
	Mississippi paddlefish class1 UBA 03	V	P	P	A	V	T	L	R	H	K	K	A	R	-	-	G	S	A	D	T	E	V	V	C	H	V	T	G	F	Y	P	R	A	V	E	V	T	W	V	-	R	D	G	Q	V	Q	L	-
	spotted gar class1 LO5	E	R	P	Q	V	S	V	F	H	K	D	S	-	-	-	G	S	G	S	T	E	L	T	C	L	A	T	G	F	F	P	R	D	I	L	V	S	W	W	-	R	D	G	Q	E	L	-	-
	Atlantic salmon class1 UBA 0101	V	P	P	S	V	S	L	L	Q	K	T	P	-	-	-	-	-	-	S	S	P	V	T	C	H	A	T	G	F	Y	P	S	G	V	M	V	S	W	Q	-	K	D	G	Q	D	H	-	-
	Atlantic salmon class1 UBA 0301	V	P	P	S	V	S	L	L	Q	K	T	P	-	-	-	-	-	-	S	S	P	V	T	C	H	A	T	G	F	Y	P	S	G	V	M	V	S	W	Q	-	K	D	G	Q	D	H	-	-
	common carp class1	V	S	P	Q	V	S	L	L	Q	K	D	P	-	-	-	-	-	-	L	S	P	V	T	C	H	T	T	G	F	Y	P	S	G	V	T	I	T	W	Q	-	K	N	G	Q	D	H	-	-
	zebrafish class1	V	S	P	Q	V	S	L	L	Q	K	S	S	-	-	-	-	-	-	S	S	P	V	V	C	H	V	T	G	F	Y	P	S	G	L	K	I	S	W	Q	-	R	N	G	Q	D	H	-	-
	grass carp class1	V	S	P	Q	V	S	L	L	Q	K	D	P	-	-	-	-	-	-	S	S	P	V	T	C	H	A	T	G	F	Y	P	S	G	V	T	I	T	W	Q	-	K	N	G	Q	D	H	-	-
	African coelacanth class1	V	R	P	Q	V	K	L	-	S	D	R	P	G	S	E	-	K	N	S	I	V	L	T	C	M	V	T	G	F	H	P	R	A	I	D	V	T	W	I	-	R	D	G	E	T	R	-	-
	Chinese giant salamander class1	V	R	P	E	T	M	V	S	H	H	K	S	G	T	-	-	-	S	N	A	R	L	T	C	H	A	Y	E	F	Y	P	R	E	I	E	V	K	W	F	-	R	N	G	V	E	M	-	-
	African clawed frog class1	V	H	P	H	V	R	I	S	D	H	Q	S	A	-	-	-	-	D	A	T	E	L	R	C	Q	A	Y	G	F	Y	P	R	E	I	D	V	K	W	V	-	K	N	G	G	D	D	-	-
	tuatara class1	R	E	P	Q	V	L	V	S	-	D	R	P	T	P	-	-	D	G	L	T	R	L	S	C	R	A	H	G	F	Y	P	R	D	I	A	V	V	W	L	-	R	N	G	A	A	M	-	-
	common iguana class1	N	P	P	E	V	K	V	T	L	K	A	D	D	-	-	-	D	N	M	E	T	L	I	C	R	A	D	G	F	Y	P	K	E	I	D	I	S	W	T	-	K	D	G	K	N	W	-	-
	chicken class1	E	R	P	E	V	R	V	W	G	K	E	A	D	-	-	-	-	G	I	L	T	L	S	C	R	A	H	G	F	Y	P	R	P	I	V	V	S	W	L	-	K	D	G	A	V	R	-	-
	gray short tailed opossum class1	D	P	P	S	A	R	V	T	R	H	R	G	P	-	-	-	D	G	E	V	S	L	R	C	R	A	H	G	F	Y	P	A	E	I	S	L	M	W	L	-	R	D	G	E	E	Q	-	-
	house mouse class1 H2 K1	D	S	P	K	A	H	V	T	H	H	S	R	P	-	-	-	E	D	K	V	T	L	R	C	W	A	L	G	F	Y	P	A	D	I	T	L	T	W	Q	-	L	N	G	E	E	L	-	-
	human class1 HLA A	D	A	P	K	T	H	M	T	H	H	A	V	S	-	-	-	D	H	E	A	T	L	R	C	W	A	L	S	F	Y	P	A	E	I	T	L	T	W	Q	-	R	D	G	E	D	Q	-	-
I nc a3	spiny dogfish class1 nc	S	R	P	V	V	Y	V	F	D	R	K	R	P	L	-	-	D	S	S	V	A	V	S	C	L	V	T	G	F	Y	P	R	F	I	E	V	V	W	Q	-	R	N	E	D	F	V	-	-
	rainbow trout class1 nc	K	V	P	A	V	S	L	F	E	R	P	P	H	G	-	-	N	S	E	V	E	V	T	C	H	V	T	G	F	Y	P	R	A	V	Q	V	E	W	L	G	A	E	G	L	P	M	-	-
	zebrafish class1 nc ZE	S	A	P	K	V	H	V	F	A	K	R	Y	V	N	G	-	K	A	K	L	K	L	T	C	L	A	T	G	F	Y	P	K	D	V	Y	L	T	I	R	-	K	Y	R	T	A	L	-	-
	marbled lungfish class1 nc ZE	V	G	P	E	T	K	I	F	R	K	R	R	H	-	-	-	D	G	K	Y	T	F	S	C	H	A	S	E	F	F	P	S	A	L	S	I	K	W	I	-	-	-	N	I	K	T	-	-
	African coelacanth class1 nc UB 01	V	A	P	E	V	R	V	Y	D	R	P	D	L	E	-	-	R	N	L	T	T	L	T	Y	M	A	T	G	F	Y	P	R	A	V	D	M	T	W	V	-	R	D	G	E	T	Q	-	-
	axolotl class1 nc	V	P	P	G	T	M	V	S	R	R	K	S	G	-	-	-	-	D	R	T	L	L	T	C	Y	A	Y	G	F	Y	P	R	E	I	E	V	K	W	I	-	R	S	G	V	E	M	-	-
	African clawed frog class1 nc	V	P	P	N	V	K	I	S	S	S	E	S	E	-	-	-	-	S	G	I	K	L	H	C	W	V	Y	R	F	Y	P	R	D	V	E	V	K	W	I	-	K	N	G	T	D	E	-	-
	chicken class1 nc YF5	V	Q	P	V	V	R	V	W	G	K	E	A	D	-	-	-	-	G	I	L	T	L	S	C	H	A	Y	G	F	Y	P	R	P	I	A	I	S	W	M	-	K	D	G	M	V	R	-	-
	gray short tailed opossum class1 nc MR1	E	T	P	L	L	S	G	S	C	K	K	S	S	-	-	-	T	G	I	T	T	L	I	C	K	A	Y	G	F	Y	P	P	E	I	T	M	T	W	I	-	K	N	G	E	L	I	-	-
	human class1 nc MR1	E	P	P	L	V	R	V	N	R	K	E	T	F	-	-	-	P	G	V	T	A	L	F	C	K	A	H	G	F	Y	P	P	E	I	Y	M	T	W	M	-	K	N	G	E	E	I	-	-
	human class1 nc HFE	V	P	P	L	V	K	V	T	H	H	V	T	S	-	-	-	-	S	V	T	T	L	R	C	R	A	L	N	Y	Y	P	Q	N	I	T	M	K	W	L	-	K	D	K	Q	P	M	-	-
	human class1 nc ZAG	D	P	P	S	V	V	V	T	S	H	Q	A	P	-	-	-	G	E	K	K	K	L	K	C	L	A	Y	D	F	Y	P	G	K	I	D	V	H	W	T	-	R	A	G	E	V	Q	-	-
	human class1 nc MICA	V	P	P	M	V	N	V	T	R	S	E	A	S	-	-	-	E	G	N	I	T	V	T	C	R	A	S	G	F	Y	P	W	N	I	T	L	S	W	R	-	Q	D	G	V	S	L	-	-
	common bruchtail possum class1 nc FcRn	E	A	P	E	V	R	A	G	G	H	V	E	P	G	-	-	S	A	W	S	T	L	T	C	Q	A	F	S	F	F	P	P	E	L	E	L	T	F	L	-	R	E	G	Q	P	Q	-	-
	human class1 nc FcRn	E	P	P	S	M	R	L	K	A	R	P	S	S	-	-	-	P	G	F	S	V	L	T	C	S	A	F	S	F	Y	P	P	E	L	Q	L	R	F	L	-	R	N	G	L	A	A	-	-
	chicken class1 nc CD1 2	V	P	P	M	A	V	V	F	A	R	T	A	G	-	-	-	Q	V	Q	L	L	L	V	C	R	V	T	S	F	Y	P	R	P	I	A	V	T	W	L	-	R	D	G	R	E	V	P	P
	northern brown bandicoot class1 nc CD1	V	R	P	D	I	W	L	S	S	S	S	S	P	T	-	-	S	G	Q	L	K	L	L	C	H	V	S	G	F	Y	P	K	T	V	R	V	T	W	I	-	K	N	G	Q	E	Q	-	-
	human class1 nc CD1A	V	K	P	E	A	W	L	S	H	G	P	S	P	G	-	-	P	G	H	L	Q	L	V	C	H	V	S	G	F	Y	P	K	P	V	W	V	M	W	M	-	R	G	E	Q	E	Q	-	-
	human class1 nc CD1D	V	K	P	K	A	W	L	S	R	G	P	S	P	G	-	-	P	G	R	L	L	L	V	C	H	V	S	G	F	Y	P	K	P	V	W	V	K	W	M	-	R	G	E	Q	E	Q	-	-
II B b2	nurse shark class2B	V	E	P	K	V	T	I	R	T	K	E	S	T	Y	P	-	G	P	S	A	I	L	I	C	Y	A	V	G	F	Y	P	A	K	I	S	V	T	W	L	-	K	N	G	Q	K	V	-	-
	Atlantic salmon class2B	V	E	P	H	V	R	L	S	S	V	A	P	P	S	G	-	R	H	P	A	M	L	M	C	S	A	Y	D	F	Y	P	K	P	I	R	V	T	W	L	-	R	D	G	R	E	V	-	-
	zebrafish class2B	V	L	P	E	V	T	I	K	S	V	R	Q	A	E	G	-	R	H	P	A	V	L	L	C	S	A	Y	E	F	Y	P	K	K	I	K	M	S	W	L	-	R	D	G	K	E	V	-	-
	African coelacanth class2B	V	K	P	Q	V	K	I	T	P	T	K	G	M	S	S	-	S	H	P	N	M	L	V	C	Y	V	T	G	F	F	P	S	K	I	A	V	T	W	L	-	R	N	G	K	E	V	-	-
	Chinese giant salamander class2B	V	I	P	K	V	R	I	T	P	T	K	T	M	S	L	-	D	H	Q	T	M	L	V	C	Y	V	E	D	F	Y	P	P	A	I	N	I	S	W	I	-	K	N	G	K	E	E	-	-
	axolotl class2B	V	K	P	K	V	K	V	S	R	S	N	N	E	D	P	-	N	K	P	H	M	L	I	C	N	V	N	G	F	Y	P	Y	A	I	T	V	H	W	Y	-	K	N	G	Q	K	D	-	-
	African clawed frog class2B	S	Q	P	N	V	K	I	V	N	T	K	T	L	D	L	-	E	H	E	N	L	I	T	C	F	V	D	G	F	F	P	P	M	I	K	V	T	W	L	-	K	N	G	I	E	E	-	-
	chicken class2B	V	E	P	K	V	R	V	S	A	L	Q	S	G	S	L	-	P	E	T	D	R	L	A	C	Y	V	T	G	F	Y	P	P	E	I	E	V	K	W	F	-	L	N	G	R	E	E	-	-
	gray short tailed opossum class2B	V	E	P	E	V	L	V	Y	P	S	K	T	A	P	V	-	G	H	H	N	L	L	V	C	S	V	S	G	F	Y	P	G	A	V	A	V	T	W	S	-	V	N	G	Q	E	Q	-	-
	house mouse class2B Ab1	E	Q	P	N	V	V	I	S	L	S	R	T	E	A	L	-	N	H	H	N	T	L	V	C	S	V	T	D	F	Y	P	A	K	I	K	V	R	W	F	-	R	N	G	Q	E	E	-	-
	human class2B DPB1	V	Q	P	R	V	N	V	S	P	S	K	K	G	P	L	-	Q	H	H	N	L	L	V	C	H	V	T	D	F	Y	P	G	S	I	Q	V	R	W	F	-	L	N	G	Q	E	E	-	-
	human class2B DQB1	V	E	P	T	V	T	I	S	P	S	R	T	E	A	L	-	N	H	H	N	L	L	V	C	S	V	T	D	F	Y	P	G	Q	I	K	V	R	W	F	-	R	N	D	Q	E	E	-	-
	human class2B DRB1	V	Q	P	K	V	T	V	Y	P	S	K	T	Q	P	L	-	Q	H	H	N	L	L	V	C	S	V	S	G	F	Y	P	G	S	I	E	V	R	W	F	-	L	N	G	Q	E	E	-	-
DOB b2	house mouse class2B nc Ob	V	P	P	E	V	T	V	Y	P	E	R	T	P	L	L	-	Q	Q	H	N	L	L	L	C	S	V	T	G	F	Y	P	G	D	I	S	V	K	W	F	-	R	N	G	Q	E	E	-	-
	human class2B nc DOB	V	Q	P	E	V	T	V	Y	P	E	R	T	P	L	L	-	H	Q	H	N	L	L	H	C	S	V	T	G	F	Y	P	G	D	I	K	I	K	W	F	-	L	N	G	Q	E	E	-	-
DMB b2	axolotl class2B nc DMB	S	I	P	T	V	R	I	A	P	I	E	P	V	N	E	-	G	D	P	A	V	L	V	C	Y	V	S	D	F	Y	P	D	P	I	G	I	T	W	L	-	K	N	G	V	P	M	-	-
	African clawed frog class2B nc DMB	V	Q	P	S	M	K	V	F	L	P	D	I	V	H	E	-	G	S	I	P	H	L	V	C	H	V	W	G	F	Y	P	A	D	I	V	V	L	W	L	-	L	N	D	T	I	L	-	-
	green anole class2B nc DMB	A	P	P	Q	V	L	I	H	P	V	T	R	Q	G	P	-	P	S	A	R	V	L	S	C	V	A	W	G	F	F	P	P	E	V	D	I	A	W	F	-	W	N	G	A	P	V	-	-
	chicken class2B nc DMB	T	Q	P	Q	V	R	I	V	P	A	Q	T	G	N	P	-	S	V	P	I	R	L	T	C	H	V	W	G	F	Y	P	P	E	V	T	I	I	W	L	-	H	N	G	D	I	V	-	-
	gray short tailed opossum class2B nc DMB	R	L	P	S	V	Q	I	A	Q	V	K	P	F	N	T	-	R	E	S	V	M	L	A	C	Y	V	W	G	F	Y	P	A	D	V	A	I	S	W	L	-	K	N	G	Q	L	I	-	-
	house mouse class2B nc DMb1	R	A	P	S	V	R	V	A	Q	T	T	P	F	N	T	-	R	E	P	V	M	L	A	C	Y	V	W	G	F	Y	P	A	D	V	T	I	T	W	M	-	K	N	G	Q	L	V	-	-
	human class2B nc DMB	R	P	P	S	V	Q	V	A	K	T	T	P	F	N	T	-	R	E	P	V	M	L	A	C	Y	V	W	G	F	Y	P	A	E	V	T	I	T	W	R	-	K	N	G	K	L	V	-	-
II B nc b2	Atlantic salmon class2B nc DBB	V	E	P	N	V	T	L	R	L	E	G	P	S	-	-	-	-	S	D	S	S	L	V	C	S	V	H	F	F	Y	P	K	H	I	R	V	T	W	L	-	R	N	G	E	E	V	-	-
teleost	Atlantic salmon class2B nc DCB	V	E	P	Y	I	S	L	R	S	V	E	P	F	S	T	-	R	H	P	A	M	L	V	C	S	A	Y	D	F	Y	S	K	P	I	R	V	M	W	L	-	K	N	G	Q	E	V	-	-
	Atlantic salmon class2B nc DEB	V	P	P	I	V	K	V	R	L	T	K	P	S	R	Y	-	G	E	L	S	M	L	E	C	S	V	L	G	F	Y	P	Q	E	V	R	V	S	W	L	-	R	D	G	R	E	T	-	-
	Japanese medaka class2B nc M5B1	V	E	P	N	V	S	L	Q	T	V	E	D	-	-	-	-	-	N	D	S	T	L	E	C	S	A	L	D	F	Y	P	K	H	I	R	L	T	W	F	-	S	N	G	Q	E	V	-	-
	Japanese medaka class2B nc M16B	V	E	P	S	V	R	V	T	P	V	V	R	Q	G	S	-	S	H	Q	A	M	L	A	C	S	A	Y	N	F	Y	P	K	Q	I	R	L	T	W	L	-	R	N	G	E	K	V	-	-
	stickleback class2B nc GXVIIB	A	A	P	S	V	R	L	A	E	A	S	G	S	-	-	-	G	H	N	T	T	L	V	C	S	A	Y	D	F	Y	P	R	R	I	R	L	A	W	L	-	R	D	G	Q	E	V	-	-
	tilapia class2B nc O57B	D	I	P	T	I	R	V	K	S	V	K	Q	H	S	G	-	G	H	P	A	M	L	V	C	S	A	F	N	F	Y	P	K	Q	I	R	M	I	W	L	-	R	N	Q	K	E	V	-	-
	swordtailfish class2B nc DXB	V	E	P	Y	V	Q	L	R	L	E	K	A	E	Y	S	-	Q	H	Q	Q	M	L	I	C	S	A	Y	D	F	Y	P	K	Q	I	R	V	T	W	L	-	R	D	G	K	E	V	-	-
	zebrafish class2B nc 8 45B1	V	K	P	E	V	I	I	R	S	V	T	E	A	K	G	-	N	R	K	A	V	L	V	C	S	A	Y	D	F	Y	P	K	G	I	K	L	T	W	M	-	R	D	D	K	K	V	-	-
	zebrafish class2B nc 8 45B2	V	K	P	E	V	I	I	R	S	V	T	E	A	K	G	-	N	Q	K	A	V	L	V	C	S	A	Y	D	F	Y	P	K	A	I	K	L	T	W	M	-	R	N	D	K	K	V	-	-
IgM	house mouse IgM CH4	H	P	P	A	V	Y	L	L	P	P	A	R	E	Q	L	L	R	E	S	A	T	V	T	C	L	V	K	G	F	S	P	A	D	I	S	V	Q	W	L	-	Q	G	Q	L	L	P	-	-
	human Ig M CH4	H	R	P	D	V	Y	L	L	P	P	A	R	E	Q	L	L	R	E	S	A	T	I	T	C	L	V	T	G	F	S	P	A	D	V	F	V	Q	W	M	-	Q	G	Q	P	L	S	-	-
TCRB	house mouse TCRB	T	P	P	K	V	S	L	F	E	P	S	E	I	A	-	N	K	Q	K	A	T	L	V	C	L	A	R	G	F	F	P	D	H	V	E	L	S	W	W	-	V	N	G	K	E	V	-	-
	human TCRB	F	P	P	E	V	A	V	F	E	P	S	E	I	S	-	H	T	Q	K	A	T	L	V	C	L	A	T	G	F	Y	P	D	H	V	E	L	S	W	W	-	V	N	G	K	E	V	-	-
tapasin	house mouse tapasin	K	A	P	R	V	S	L	T	P	A	P	V	V	W	A	G	E	A	P	P	E	L	L	C	L	A	S	H	F	F	P	A	E	L	E	V	K	W	E	-	L	R	R	K	V	E	-	-
	human tapasin	K	P	P	K	V	S	L	M	P	A	T	L	A	R	A	G	E	A	P	P	E	L	L	C	L	V	S	H	F	Y	P	S	G	L	E	V	E	W	E	-	L	R	Q	K	A	E	-	-
[truncated: 59 more columns]

## Sheet: Info
Title	FASTA_domain2_all_190724_02.txt
Format
DataType	Protein
232
Number Sites	107
Identical	.
Missing	?
Indel	-
