# Supplementary material for: Discovery of an ancient MHC category with both class I and class II features
Source: Proc Natl Acad Sci U S A. 2021 Dec 13;118(51):e2108104118. doi: 10.1073/pnas.2108104118 (PMC8713811; doi:10.1073/pnas.2108104118)
Supplement: Supplementary File [file pnas.2108104118.sd03.xlsx]

## Sheet: Sequence Data
Dataset S3
										1	0									2	0									3	0									4	0
											.										.										.										.
II A	nurse shark class2A	D	Q	-	-	-	-	G	V	P	E	E	-	K	S	G	P	G	T	I	I	C	A	L	G	L	T	L	G	I	I	S	A	V	V	G	I	I	L	L	I	K	E	R	Q	R	L	Q	A
	elephant shark class2A	G	P	-	-	-	-	E	V	P	E	A	-	Q	T	G	A	G	T	V	I	C	A	L	G	I	S	L	G	I	I	S	A	I	V	G	I	I	L	L	L	K	E	R	Q	R	L	H	S
	Atlantic salmon class2A	E	P	-	-	-	-	E	V	I	Q	P	-	-	S	V	G	P	D	V	F	C	G	V	G	L	T	L	G	L	L	G	V	A	A	G	T	F	F	L	I	K	G	N	Q	C	N	-	-
	zebrafish class2A	D	V	-	-	-	-	D	A	V	L	P	-	-	S	V	G	P	A	V	F	C	G	I	G	L	T	L	G	L	L	G	V	A	V	G	T	F	F	L	V	K	G	N	N	C	N	-	-
	Chinese giant salamander class2A	A	P	-	-	-	-	E	V	P	T	L	P	S	E	A	A	D	T	L	V	C	A	L	G	L	A	V	G	I	I	G	I	I	M	G	T	V	L	I	I	K	G	M	K	H	N	P	S
	African clawed frog class2A	Q	H	-	-	-	-	E	A	P	T	P	V	S	E	A	Y	Q	N	V	I	C	A	L	G	L	A	V	G	I	I	G	I	I	A	G	V	M	L	I	I	K	G	M	K	Q	S	A	A
	chicken class2A	E	P	-	-	-	-	E	V	P	E	P	P	S	E	S	S	A	T	L	W	C	A	V	G	L	A	V	G	I	A	G	I	A	A	G	T	A	L	I	L	R	A	V	R	R	N	A	A
	gray short-tailed opossum class2A	E	P	-	-	-	-	E	V	R	T	P	L	P	E	T	T	E	T	V	V	C	A	L	G	L	A	V	G	L	V	G	I	I	A	G	T	I	L	F	I	K	A	K	R	S	S	N	T
	house mouse class2A	E	P	-	-	-	-	E	I	P	A	P	M	S	E	L	T	E	T	V	V	C	A	L	G	L	S	V	G	L	V	G	I	V	V	G	T	I	F	I	I	Q	G	L	R	S	G	G	T
	human HLA-DPA1	E	A	-	-	-	-	Q	E	P	I	Q	M	P	E	T	T	E	T	V	L	C	A	L	G	L	V	L	G	L	V	G	I	I	V	G	T	V	L	I	I	K	S	L	R	S	G	H	D
	human HLA-DQA1	E	P	-	-	-	-	E	I	P	A	P	M	S	E	L	T	E	T	V	V	C	A	L	G	L	S	V	G	L	M	G	I	V	V	G	T	V	F	I	I	Q	G	L	R	S	V	G	A
	human HLA-DRA1	E	F	-	-	-	-	D	A	P	S	P	L	P	E	T	T	E	N	V	V	C	A	L	G	L	T	V	G	L	V	G	I	I	I	G	T	I	F	I	I	K	G	L	R	K	S	N	A
DMA	Hokkaido salamander DMA	V	P	-	-	-	-	K	N	P	L	P	-	S	D	L	L	E	N	A	L	C	G	L	A	F	C	V	G	I	I	G	V	I	A	G	I	V	L	L	I	L	G	R	K	P	R	Q	T
	African clawed frog DMA	V	S	-	-	-	-	E	Y	P	T	P	-	S	E	I	L	E	N	V	L	C	Y	L	A	I	A	I	G	I	V	F	L	F	L	G	L	L	F	L	F	L	T	W	K	Q	H	R	N
	green anole DMA	V	P	-	-	-	-	K	D	P	L	D	-	P	E	L	L	A	N	V	L	C	G	L	A	F	G	L	G	I	L	S	S	I	A	G	A	V	F	T	F	M	A	L	R	L	R	N	A
	chicken DMA	V	P	-	-	-	-	Q	D	P	I	P	-	S	D	V	L	A	T	A	V	C	G	A	V	T	A	L	G	I	L	L	A	L	L	G	L	G	L	L	L	S	A	R	R	R	S	M	W
	gray short-tailed opossum DMA	V	P	-	-	-	-	Q	N	P	I	P	-	S	T	L	L	E	N	I	L	C	G	I	A	F	G	L	G	I	L	G	I	I	V	G	V	A	L	I	I	Y	F	R	K	P	C	A	C
	house mouse DMA	V	P	-	-	-	-	Q	N	A	L	P	-	S	D	L	L	E	N	A	L	C	G	V	A	F	G	L	G	V	L	G	T	I	M	G	I	V	F	F	L	C	S	Q	R	P	C	S	G
	human DMA	V	P	-	-	-	-	R	N	A	L	P	-	S	D	L	L	E	N	V	L	C	G	V	A	F	G	L	G	V	L	G	I	I	V	G	I	V	L	I	I	Y	F	R	K	P	C	S	G
WA	banded houndshark WA DS5 n1 01	D	P	-	-	-	-	P	S	P	G	P	-	-	-	R	S	G	I	I	V	C	A	V	G	V	I	T	G	V	I	G	L	L	I	G	L	Y	L	V	T	T	V	C	S	R	L	G	K
	banded houndshark WA DS5 n4 01	D	P	-	-	-	-	P	S	P	G	P	-	-	-	R	S	G	I	I	V	C	A	V	G	V	I	T	G	V	I	G	L	L	I	G	L	Y	L	V	T	T	V	C	S	R	L	G	K
	cloudy catshark WA DS5-like_82K	D	Q	-	-	-	-	S	Y	S	Q	P	-	-	-	H	T	G	T	I	V	C	A	V	G	V	I	A	G	A	L	G	L	M	V	G	L	Y	L	V	T	K	L	C	S	R	Q	G	K
	great white shark WA DS5-like	D	Q	-	-	-	-	P	P	A	Q	P	-	-	-	H	S	G	T	I	V	C	A	V	G	V	I	A	G	V	L	G	L	L	I	G	L	Y	L	V	T	K	I	H	N	R	Q	G	K
	zebra bullhead shark WA DS5-like	D	Q	-	-	-	-	P	P	A	L	P	-	-	-	Y	T	G	T	I	V	C	A	V	G	V	I	A	G	I	L	G	L	V	I	T	L	Y	L	V	T	K	I	Y	K	R	R	G	K
	banded houndshark WA DS10 01	E	P	E	M	P	D	S	W	E	E	S	I	L	D	S	S	Q	L	G	V	L	V	G	G	V	A	V	G	A	L	G	M	A	L	G	I	G	S	C	V	W	P	K	A	L	S	R	N
	great white shark WA DS10-like	E	P	E	L	P	N	P	S	E	E	S	A	L	D	S	S	Q	F	A	V	L	V	L	G	L	I	V	G	L	L	G	T	A	T	G	I	C	F	C	L	W	P	I	L	V	N	R	N
	little skate DS10-like	E	P	E	V	Q	E	G	K	E	A	E	-	L	D	M	S	Q	L	I	V	L	I	C	G	V	I	I	G	I	L	G	A	A	M	G	F	S	L	C	F	W	L	R	F	T	R	Q	D
	blue shark WA Nds3L	E	A	-	-	-	-	A	T	S	D	T	Q	R	D	A	A	Q	I	A	I	C	T	I	G	F	L	I	G	A	V	G	M	M	I	G	L	W	L	I	F	Y	K	R	G	N	T	Q	V
	great white shark WA Nds3L	E	A	-	-	-	-	T	T	S	G	N	H	K	N	P	V	Q	I	A	I	C	A	V	G	F	V	I	G	G	L	G	M	M	T	G	L	C	L	I	F	Y	K	W	G	N	E	-	V
	tiger salamander WA 01	G	R	-	-	-	-	P	V	S	L	E	-	-	N	K	T	H	V	T	V	L	I	V	G	L	T	V	G	F	L	G	F	V	V	G	L	I	L	C	I	H	G	K	N	L	K	C	L
	tiger salamander WA 02	G	R	-	-	-	-	P	V	S	L	E	-	-	N	K	T	H	V	T	V	L	I	V	G	L	T	V	G	F	L	G	F	V	V	G	L	I	L	C	I	H	G	K	N	L	K	C	L
	Chinese salamander WA	E	K	-	-	-	L	P	M	T	V	E	-	-	N	N	A	H	I	V	V	L	A	V	G	L	A	V	G	I	L	G	F	A	M	G	L	L	L	F	L	Q	Y	S	T	R	N	P	Y
	Hokkaido salamander WA 01	G	K	-	-	-	L	P	M	T	V	E	-	-	N	N	A	H	I	V	V	L	A	V	G	L	A	V	G	I	L	G	F	A	M	G	L	L	L	F	L	Q	Y	S	T	R	N	P	Y
	West African lungfish WA 2 01	G	N	-	-	-	S	M	D	H	-	-	-	-	H	A	R	V	P	V	L	F	I	V	S	V	P	C	A	L	I	G	I	P	L	G	I	Y	F	L	K	D	S	R	L	S	S	F	R
	South American lungfish WA 1 01	E	P	-	-	-	K	E	P	Y	I	P	Q	V	D	H	S	E	T	I	V	C	A	A	G	T	I	V	G	I	T	G	L	L	L	G	I	F	L	I	R	K	Q	H	T	N	R	D	V
	African coelacanth WA 1 01	D	A	-	-	-	Q	E	P	Y	K	P	A	A	D	H	S	E	T	A	A	L	A	I	G	I	I	V	G	I	I	G	M	L	V	G	I	V	L	I	A	K	H	-	-	-	-	-	-
	Atlantic herring WA 01	R	P	E	V	S	K	T	T	G	A	S	V	L	L	T	A	-	V	V	A	V	V	A	V	A	T	G	G	T	L	G	C	F	I	S	L	L	I	W	R	R	L	I	V	Q	A	K	-
	allis shad WA 01	R	P	E	V	S	K	T	I	G	A	S	V	W	L	T	A	-	-	-	-	V	V	A	A	A	C	G	G	A	L	G	C	F	M	S	V	F	V	W	R	Q	R	N	V	-	T	K	-
	white sucker WA 01	R	P	E	-	-	-	L	S	E	-	-	-	-	-	-	S	H	P	Y	W	A	Y	T	L	P	V	G	V	L	L	G	T	I	V	S	I	L	I	F	R	K	T	R	N	T	Q	S	-
	common carp WA A1	R	P	E	-	-	-	F	S	A	-	-	-	-	S	T	S	H	L	Y	W	A	Y	V	L	P	L	G	I	L	L	G	I	M	V	S	V	L	I	L	R	R	K	Q	R	S	Q	I	-
	Chinese cavefish Sr WA A1 01	R	P	E	-	-	-	F	S	A	-	-	-	-	S	T	S	H	L	Y	W	A	Y	A	L	P	L	G	I	L	L	G	I	M	V	S	V	L	I	L	R	R	Q	Q	R	S	Q	L	-
	common carp WA A2 01	R	P	E	-	-	-	I	S	V	-	-	-	-	S	T	S	H	L	Y	W	A	Y	S	L	S	L	S	I	L	L	G	I	M	V	S	V	L	I	L	R	R	K	C	R	S	Q	L	-
	Chinese cavefish Sr WA A2 01	R	P	E	-	-	-	F	S	V	-	-	-	-	S	T	S	H	L	Y	W	A	Y	S	L	P	L	S	I	L	L	G	I	M	V	S	V	L	I	L	R	R	K	C	R	S	Q	L	-
	goldfish WA 01	R	P	E	-	-	-	F	A	A	-	-	-	-	S	T	S	H	P	Y	W	A	Y	A	L	L	L	G	I	L	L	G	I	M	V	S	V	L	I	L	R	R	E	Q	H	S	Q	L	-
	grass carp WA 01	R	P	E	-	-	-	F	S	A	-	-	-	-	S	T	S	H	L	Y	W	A	C	S	L	P	L	G	I	L	L	G	I	M	T	S	V	L	I	L	R	R	K	Q	R	S	L	L	-
	fathead minnow WA 01	R	P	E	-	-	-	F	S	A	A	-	-	-	H	T	P	H	L	Y	W	A	C	S	L	P	L	G	V	L	L	G	I	M	T	S	V	L	I	L	R	R	K	W	N	S	Q	L	-
	Amur ide WA	R	P	E	-	-	-	F	S	A	A	-	-	-	H	T	S	H	L	Y	W	A	Y	S	L	P	L	G	I	L	W	G	I	M	T	S	V	L	I	L	R	R	T	W	H	S	Q	L	-
	zebrafish WA 01	R	P	E	-	-	-	F	S	S	-	-	-	-	S	T	S	H	P	Y	W	A	Y	T	A	A	L	G	V	M	L	G	I	G	T	S	T	L	I	L	K	R	K	H	C	S	Q	L	-
	brown ghost knifefish WA 01	R	P	E	-	-	-	F	P	P	-	-	-	-	Y	T	P	A	S	F	W	A	F	G	L	A	S	G	V	I	L	G	F	V	I	S	G	L	L	I	R	-	-	-	N	V	S	L	-
	Mexican tetra WA 01	R	P	E	-	-	-	F	P	A	-	-	-	-	F	T	P	G	F	S	W	I	F	G	L	I	P	G	L	V	C	G	I	I	V	S	A	V	L	F	R	R	K	L	H	F	Q	L	-
II B	nurse shark class2B	E	V	-	-	-	-	E	S	T	S	-	K	S	E	K	T	K	I	I	V	G	V	L	G	F	G	F	G	L	I	I	L	L	A	G	V	I	M	R	L	K	N	A	K	A	I	L	D
	Atlantic salmon class2B	D	P	-	-	-	-	S	L	P	-	-	E	A	E	R	N	K	I	A	I	G	A	S	G	L	V	L	G	A	I	L	A	L	A	G	L	I	Y	Y	K	K	K	S	S	G	V	L	-
	zebrafish class2B	N	P	-	-	-	-	H	I	S	-	-	E	S	D	R	N	K	F	A	I	G	A	S	G	L	V	L	G	I	I	I	A	I	A	G	L	I	Y	Y	K	K	K	S	T	G	R	I	L
	African coelacanth class2B	E	P	-	-	-	-	G	M	S	-	-	E	S	E	R	S	K	L	L	T	G	I	G	G	L	V	L	G	V	I	F	V	V	V	G	L	I	V	Y	L	R	N	K	K	G	A	P	T
	Chinese giant salamander class2B	K	P	-	-	-	-	D	S	S	-	-	E	S	A	K	S	K	R	L	T	G	I	V	G	F	V	L	G	A	I	F	I	T	L	G	L	I	I	Y	L	K	N	K	K	G	T	P	R
	axolotl class2B	D	S	-	-	-	-	E	E	S	-	-	E	S	A	K	S	K	K	L	T	G	I	I	G	L	V	L	G	G	L	F	F	T	V	G	G	V	M	Y	W	K	N	K	K	G	R	P	Q
	African clawed frog class2B	E	P	-	-	-	-	D	V	S	-	-	E	S	A	R	N	K	M	L	T	G	I	V	G	F	V	L	G	S	I	F	I	I	V	G	L	V	V	Y	L	R	S	K	K	T	M	T	H
	chicken class2B	E	P	-	-	-	-	P	A	-	-	-	D	A	G	R	S	K	L	L	T	G	V	G	G	F	V	L	G	L	V	F	L	A	L	G	L	F	V	F	L	R	G	Q	K	G	R	P	V
	gray short-tailed opossum class2B	S	A	-	-	-	-	Q	S	-	-	-	E	S	A	Q	S	K	M	L	S	G	V	G	G	F	V	L	G	L	I	F	F	G	G	G	L	I	V	H	M	R	S	Q	K	A	N	R	G
	house mouse class2B	R	A	-	-	-	-	Q	S	-	-	-	E	S	A	W	S	K	M	L	S	G	I	G	G	C	V	L	G	V	I	F	L	G	L	G	L	F	I	R	H	R	S	Q	K	G	P	R	G
	human HLA-DPB1	K	A	-	-	-	-	Q	S	-	-	-	D	S	A	R	S	K	T	L	T	G	A	G	G	F	V	L	G	L	I	I	C	G	V	G	I	F	M	H	R	R	S	K	K	V	Q	R	G
	human HLA-DQB1	R	A	-	-	-	-	Q	S	-	-	-	E	S	A	Q	S	K	M	L	S	G	V	G	G	F	V	L	G	L	I	F	L	G	L	G	L	I	I	R	Q	R	S	Q	K	G	L	L	H
	human HLA-DRB1	R	A	-	-	-	-	R	S	-	-	-	E	S	A	Q	S	K	M	L	S	G	V	G	G	F	V	L	G	L	L	F	L	G	A	G	L	F	I	Y	F	R	N	Q	K	G	H	S	G
DMB	axolotl DMB	K	L	-	-	-	-	G	L	T	Q	L	Q	-	-	K	I	K	I	S	L	S	V	V	V	L	A	L	G	L	I	F	L	L	S	G	L	I	V	W	R	K	S	R	A	A	-	G	Y
	African clawed frog DMB	S	Y	-	-	-	-	G	L	T	S	N	Q	-	-	I	K	K	I	S	I	A	T	V	V	F	V	L	G	L	V	T	L	I	A	G	F	V	L	W	R	N	A	K	K	S	-	G	Y
	green anole DMB	A	P	-	-	-	-	G	L	P	L	D	L	-	-	R	L	K	V	G	L	A	G	A	V	L	G	L	G	L	V	F	F	I	A	A	A	A	V	F	W	R	E	N	G	R	Q	G	Y
	chicken DMB	R	P	-	-	-	-	G	L	T	L	E	V	-	-	T	L	M	V	A	V	A	T	V	V	M	V	L	G	L	S	L	L	F	I	G	V	Y	C	W	R	A	Q	P	P	A	P	G	Y
	gray short-tailed opossum DMB	T	P	-	-	-	-	G	L	S	P	K	Q	-	-	T	L	K	I	S	V	S	V	F	T	L	C	F	G	L	I	I	F	F	L	G	L	V	S	C	R	K	A	G	S	S	-	D	Y
	house mouse DMB	T	P	-	-	-	-	G	L	S	P	I	Q	-	-	T	V	K	V	S	V	S	A	A	T	L	G	L	G	F	I	I	F	C	V	G	F	F	R	W	R	K	S	H	S	S	-	S	Y
	human DMB	T	P	-	-	-	-	G	L	S	P	M	Q	-	-	T	L	K	V	S	V	S	A	V	T	L	G	L	G	L	I	I	F	S	L	G	V	I	S	W	R	R	A	G	H	S	-	S	Y
WB	banded houndshark WB DS1 n1 01	A	P	-	-	-	-	K	V	K	S	W	P	-	-	T	H	G	Y	V	A	G	I	V	I	G	V	A	G	I	I	I	A	L	A	G	G	I	G	R	R	R	G	F	P	A	C	G	S
	banded houndshark WB DS1 n1 02	A	P	-	-	-	-	K	V	K	S	W	P	-	-	T	H	G	Y	V	A	G	I	V	I	G	V	A	G	I	I	I	A	L	A	G	G	I	G	R	R	R	G	F	P	A	C	G	S
	blue shark WB DS1-like	A	P	-	-	-	-	N	V	K	S	W	P	-	-	T	H	G	Y	V	A	G	I	V	I	G	V	A	G	I	I	I	A	L	A	G	G	I	G	R	Y	R	G	V	W	T	-	Q	G
	great white shark WB DS1-like	A	P	-	-	-	-	K	M	K	S	W	P	-	-	T	Y	G	Y	V	T	G	I	V	F	M	I	F	G	I	-	I	A	L	A	G	G	I	S	R	W	R	G	L	H	A	C	G	S
	banded houndshark WB DS3 01	V	P	-	-	-	-	R	H	R	S	S	L	-	-	S	P	A	A	I	V	G	I	L	F	G	I	V	G	I	I	T	A	V	V	G	G	V	V	R	M	K	R	Q	G	H	Q	S	R
	great white shark WB DS3-like	V	P	-	-	-	-	Q	P	K	S	S	L	-	-	S	A	A	A	I	V	G	I	L	F	G	I	G	G	I	L	T	A	I	T	G	A	V	F	R	M	K	R	Q	G	Y	Q	P	R
	cloudy catshark WB Nds5L 82K	R	Y	-	-	-	-	D	R	I	T	E	H	-	-	K	S	L	I	I	I	G	A	V	L	G	I	L	G	I	S	F	A	V	V	T	G	I	L	Y	Y	-	C	N	L	N	-	-	-
	great white shark WB Nds5L	E	H	-	-	-	-	D	R	I	T	K	N	-	-	E	A	L	I	I	V	G	A	V	L	G	I	L	G	I	S	F	A	V	M	T	G	I	L	Y	-	-	C	T	L	Y	-	R	A
	zebra bullhead shark WB Nds5L 1	E	R	-	-	-	-	N	R	I	A	E	N	-	-	E	A	L	I	I	V	G	A	V	L	G	I	L	G	I	S	A	A	V	V	T	G	I	L	Y	-	-	C	C	I	L	N	R	G
	tiger salamander WB 01	E	A	-	-	-	-	P	G	L	E	E	H	-	-	K	A	E	L	A	I	G	I	L	A	G	L	A	G	V	F	F	A	S	S	A	L	V	W	H	G	-	C	C	K	K	G	R	I
	tiger salamander WB 02	E	A	-	-	-	-	P	G	L	E	E	H	-	-	K	A	E	L	A	I	G	I	L	A	G	L	A	G	I	F	F	S	S	S	A	L	V	W	H	G	-	C	C	K	K	G	R	V
	Chinese salamander WB	E	A	-	-	-	-	P	P	L	D	N	R	M	V	K	A	E	M	V	I	G	I	L	A	G	L	V	G	I	V	F	L	S	S	A	L	I	Y	H	G	-	C	I	R	E	G	R	I
	Hokkaido salamander WB 01	E	L	-	-	-	-	P	P	S	E	N	R	M	V	K	A	E	M	V	I	G	I	L	A	G	L	A	G	I	I	F	L	T	S	A	L	I	Y	H	G	-	C	I	R	K	G	R	I
	West African lungfish WB 2 1 01	E	Q	-	-	-	-	K	S	E	V	Q	S	F	P	D	S	I	I	W	I	T	F	I	L	A	L	L	L	I	L	L	L	A	C	I	S	-	-	K	I	Q	K	D	H	Q	T	A	T
	African coelacanth WB 1 01	D	R	-	-	-	-	K	Q	P	G	K	-	-	-	-	S	G	I	I	I	G	A	V	F	A	A	V	G	V	I	V	M	V	T	G	L	I	V	R	I	R	R	N	G	S	D	A	A
	Atlantic herring WB 01	E	D	-	-	-	-	E	Y	S	N	L	-	-	-	G	F	L	V	G	I	A	F	M	S	F	L	M	A	C	L	I	P	L	G	V	T	A	I	I	V	-	C	M	K	K	N	R	T
	allis shad WB 01	D	D	-	-	-	-	K	Y	S	-	M	-	-	-	G	I	L	V	G	V	G	I	L	S	F	F	L	A	C	L	T	P	V	G	V	T	A	F	I	S	-	C	M	K	R	R	P	Q
	oriental weatherfish WB	E	K	-	-	-	-	K	-	-	-	-	-	E	F	T	E	H	L	P	L	A	V	T	C	F	L	L	G	F	A	L	F	T	C	I	P	L	L	I	R	-	C	I	-	-	W	Q	H
	common carp WB B1 01	G	D	-	-	-	-	K	L	L	F	L	S	Q	I	T	E	H	V	L	K	A	V	A	A	F	L	L	G	F	V	L	P	V	C	I	T	V	L	F	I	-	C	I	-	-	R	Q	N
	Chinese cavefish Sr WB B1 01	G	E	-	-	-	-	K	S	L	F	L	S	Q	I	T	E	H	V	L	T	A	M	I	A	F	L	L	G	F	V	L	P	A	C	L	T	V	L	F	I	-	F	I	-	-	W	Q	K
	common carp WB B2	E	E	-	-	-	-	K	S	L	L	L	S	Q	I	T	D	-	V	L	K	V	V	A	A	F	L	L	G	F	A	L	P	V	C	L	T	V	L	F	M	-	C	I	G	L	R	Q	Q
	Chinese cavefish Sr WB B2 01	E	E	-	-	-	-	K	S	L	L	L	S	Q	I	T	E	I	V	L	K	A	V	A	A	F	F	L	G	F	A	L	P	V	C	L	T	V	L	F	I	-	C	I	-	-	R	Q	Q
	goldfish WB 01	G	E	-	-	-	-	K	S	L	F	L	S	Q	I	T	E	H	V	L	K	A	V	A	A	F	L	L	G	F	V	L	P	V	C	I	T	V	L	I	I	-	C	I	-	-	R	Q	K
	grass carp WB 01	E	E	-	-	-	-	K	-	-	-	-	S	Q	I	T	E	H	V	L	W	A	T	V	A	F	F	L	G	F	A	L	P	V	F	L	T	V	I	F	I	-	L	I	R	K	-	-	Q
	fathead minnow WB 01	E	E	-	-	-	-	K	-	-	-	-	S	Q	I	I	E	H	V	L	W	A	M	A	A	F	F	P	G	F	L	L	P	V	L	P	T	S	L	L	L	-	-	I	R	K	R	R	H
	Amur ide WB	E	E	-	-	-	-	K	-	-	-	-	S	Q	I	T	E	H	V	L	W	A	M	A	A	F	F	L	G	F	T	L	P	V	F	L	T	L	L	F	I	-	-	-	W	K	R	R	H
	zebrafish WB 01	G	D	-	-	-	-	N	P	W	F	L	S	Q	I	T	-	-	-	-	V	A	V	V	A	F	I	L	G	F	-	-	-	V	C	T	T	A	V	I	F	-	-	V	W	K	R	H	Q
	brown ghost knifefish WB 01	E	E	-	-	-	-	R	T	I	L	L	-	-	-	-	L	S	T	A	V	T	V	G	A	F	L	A	G	L	V	L	P	V	G	T	V	V	V	V	I	R	F	T	-	R	K	R	A
	Mexican tetra WB 01	E	T	-	-	-	-	N	P	I	H	L	-	-	-	L	F	S	V	V	I	A	V	V	A	G	L	A	G	C	I	C	P	V	G	I	T	T	L	I	I	-	Y	L	-	R	N	K	T
[truncated: 51 more columns]

## Sheet: Info
Title	FASTA_TM_W_190907_01.txt
Format
DataType	Protein
99
Number Sites	99
Identical	.
Missing	?
Indel	-
